# Supplementary material for: Unraveling the small proteome of the plant symbiont Sinorhizobium meliloti by ribosome profiling and proteogenomics
Source: Microlife. 2023 Mar 10;4:uqad012. doi: 10.1093/femsml/uqad012 (PMC10117765; doi:10.1093/femsml/uqad012)
Supplement: uqad012_Supplemental_Files [file uqad012_supplemental_files.zip]

Archive with 10 entries (10 files):
- Suppl_data_S.meliloti_small_proteome_Supplementary_Figures.pdf
- Suppl_Table_1_SEPs.xlsx
- Suppl_Table_2_SEPs.xlsx
- Suppl_Table_3_SEPs.xlsx
- Suppl_Table_4_SEPs.xlsx
- Suppl_Table_5_SEPs.xlsx
- Suppl_Table_6_SEPs.xlsx
- Suppl_Table_7_SEPs.xlsx
- Suppl_Table_8_SEPs.xlsx
- Suppl_Table_9_SEPs.xlsx
