# Supplementary material for: Unraveling the small proteome of the plant symbiont Sinorhizobium meliloti by ribosome profiling and proteogenomics
Source: Microlife. 2023 Mar 10;4:uqad012. doi: 10.1093/femsml/uqad012 (PMC10117765; doi:10.1093/femsml/uqad012)
Supplement: uqad012_Supplemental_Files [file uqad012_supplemental_files.zip › Suppl_Table_1_SEPs.xlsx]

## Sheet: Main
Distribution of total mapped reads to different annotated RNA classes. The table indicates the total number of mapped reads mapping to annotations for different RNA classes (mRNA, rRNA, and tRNA).
Class	Feature count	Ribo-seq-WT- replicate 1	Ribo-seq-WT- replicate 2	RNA-seq-WT- replicate 1	RNA-seq-WT- replicate 2
CDS (mRNA)	6263	3.52039e+06	3.92049e+06	647038	2.84424e+06
rRNA	9	7.45856e+06	1.28628e+07	4.92443e+06	1.11921e+07
tRNA	55	2.51781e+06	2.00002e+06	9.42941e+06	1.07348e+06
total	6327	1.34968e+07	1.87833e+07	1.50009e+07	1.51098e+07
