# Supplementary material for: Unraveling the small proteome of the plant symbiont Sinorhizobium meliloti by ribosome profiling and proteogenomics
Source: Microlife. 2023 Mar 10;4:uqad012. doi: 10.1093/femsml/uqad012 (PMC10117765; doi:10.1093/femsml/uqad012)
Supplement: uqad012_Supplemental_Files [file uqad012_supplemental_files.zip › Suppl_Table_4_SEPs.xlsx]

## Sheet: Legend
Category	Column Name	Explanation
Genomic location and general information	HRIBO identifier	Identifier from the HRIBO software (based on Genbank identifiers of chromosome and 2 symbiotic plasmids)
	Replicon (GenBank ID)	Chromosome and plasmid identifiers (from GenBank 2014) /used as a basis for this model organism in the research group of E. Evguenieva-Hackenberg)
	Replicon (RefSeq ID)	Chromosome and plasmid identifiers (from RefSeq)
	Name	Name of the chromosome, plasmid
	PosLeft	Left coordinate of a feature (CDS; GenBank)
	PosRight	Right coordinate of a feature (CDS; GenBank)
	Length (aa)	Length of the encoded protein (in aa)
	Strand	Forward (+) or reverse (-) strand (also given in the identifier of the iPtgxDBs entries)
	Frame	The reading frame on the respective strand (also given in the identifier of the iPtgxDBs entries)
	Comments	Column with selected entries to help navigate the master table and identify relevant subsets (e.g. "not in RefSeq2017" are entries in the GenBank 2014 annotation, but not in RefSeq 2017)
	RefSeq 2017 Annotation	Annotation of the genome sequence (CDS) from RefSeq 2017
	RefSeq 2017 ID	Locus tag identifier of the corresponding gene in the RefSeq 2017 annotation
	GenBank 2014 annotation (6263 CDS)	Annotation of the genome sequence (CDS) from GenBank 2014 (used as a basis for this model organism in the research group of E. Evguenieva-Hackenberg) (Fig. 2)
	GenBank 2014 ID	Locus tag identifier of the corresponding gene in the GenBank 2014 annotation
Ribo-seq Datasets	3758 Ribo-seq GenBank ORFs	True if the ORF was found by Ribo-seq to be translated in cultures growing in minimal medium (Fig. 2)
	259 GenBank sORFs	Set of GenBank annotated CDS encoding proteins of a size ≤ 70 aa, here referred to as sORFs (Fig. 3)
	85 Ribo-seq Genbank sORFs	Set of GenBank annotated sORFs detected by Ribo-seq as translated after filtering and manual curation (Fig. 3, Fig. 8)
	266 Ribo-seq sORF candidates	The top 266 sORF candidates (missing from the GenBank 2014 annotation) implied by Ribo-seq after filtering ( Fig. 4, Fig. 8)
	54 high confidence Ribo-seq sORF candidates	A subset of the 266 sORF candidates: The 54 sORFs implied by Ribo-seq with high confidence after manual curation (missing from the GenBank 2014 annotation; several are annotated in RefSeq 2017) (Fig. 4, Fig. 8)
Proteomics & Western blot Datasets Mass Spectrometry Filtering and database search (PSM) results	191 MS detected SEPs	Set of 191 sORFs for which the encoded protein (SEP) was detected with at least 1 PSM (Fig. 8)
	58 SEPs passing MS quality filters	Set of 58 SEPs ≤ 70 aa that passed the filter criteria (Fig. 5, Fig. 8)
	Detected with iPtgxDB	Information whether the respective SEP was detected with standard, custom or both iPtgxDBs
	20 WB analyzed SEPs	Selection of 20 SEPs from different categories, for which epitope tagging was carried out and Western blot detection was attempted (Fig. 6)
	15 WB detected SEPs	Set of 15 SEPs whose translation was confirmed in Western blot experiments (Fig. 6, Fig. 8)
	48 novel sORFs/SEPs ≤ 70 aa and 3 ≤ 100 aa	Set of 48 novel sORFs/SEPS identified by Ribo-seq (37) and shotgun proteomics (11) (length <=70 aa; missing from both GenBank 2014 and Refseq 2017 annotations), and 3 MS detected novel SEPs ≤ 100 aa (Fig.7, Fig. 8)
	MS Filter Passed (Peptides, PSMs)	True if a protein was identified given our peptide spectrum match (PSM) and peptide filter criteria
	PSM count in both iPtgxDBs	Sum of PSMs from the iPtgxDB searches
	PSM count in Std iPtgxDB	Number of PSMs identified in the search against the large, standard iPtgxDB
	PSM count in Custom iPtgxDB	Number of PSMs identified in the search against the small, custom iPtgxDB
	Peptide Classifier 58 SEPs & 3 < 100aa	Classification of the peptides detected for the 58 SEPs and 3 proteins < 100 aa (according to extended PeptideClassifier concept for prokaryotic proteogenomics; Omasits et al., 2017); bold for 11 MS-identified novel SEPs
iPtgxDB identifiers	iPtgxDB ID Standard	Identifier created for the large, standard iPtgxDB that consolidates all annotations
	iPtgxDB ID Custom	Identifier created for the small, custom iPtgxDB that consolidates all annotations

## Sheet: Master Table
Genomic Location									General Information					Ribo-seq GenBank ORFs / sORFs (Fig. 2, Fig. 3, Fig. 8)			Ribo-seq sORF candidates (Fig. 4, Fig. 8)		Proteomics sORFs (Fig. 5, Fig. 8)			Western Blot (Fig. 6, Fig. 8)		New sORFs (Fig. 7, Fig. 8)	Mass Spec Filter	Peptide Spectrum Matches				iPtgxDB Identifiers
HRIBO Identifier	Replicon (GenBank ID)	Replicon (RefSeq ID)	Name	PosLeft	PosRight	Length (aa)	Strand	Frame	Comments	RefSeq 2017 Annotation (corresponding to GenBank CDS)	RefSeq 2017 ID	GenBank 2014 Annotation (6263 CDS)	GenBank 2014 ID	3758 Ribo-seq GenBank ORFs	259 GenBank sORFs	85 Ribo-seq GenBank sORFs	266 Ribo-seq sORF candidates	54 high-conf. Ribo-seq sORF candidates	191 MS detected SEPs	58 SEPs passing MS quality filters	Detected with iPtgxDB	20 WB analyzed SEPs	15 WB detected SEPs	48 novel sORFs / SEPs ≤ 70 aa and 3 novel SEPs ≤ 100 aa	MS Filter Passed (Peptides, PSMs)	PSM count in both iPtgxDBs	PSM count in Std iPtgxDB	PSM count in Custom iPtgxDB	Peptide Classifier 58 SEPs & 3 < 100aa	iPtgxDB ID Standard	iPtgxDB ID Custom
CP004140.1:2276214-2276246:-	CP004140.1	NC_020528.1	chrom	2276214	2276246	10	-	2	novel RiboSeq sORF, overlaps with putative ncRNA in GenBank								True	True						Ribo-seq
CP004138.1:25668-25700:-	CP004138.1	NC_020527.1	pSymA	25668	25700	10	-	1									True
CP004140.1:712601-712636:-	CP004140.1	NC_020528.1	chrom	712601	712636	11	-	3									True
CP004138.1:1189784-1189822:+	CP004138.1	NC_020527.1	pSymA	1189784	1189822	12	+	2									True
CP004139.1:943860-943898:-	CP004139.1	NC_020560.1	pSymB	943860	943898	12	-	2									True
CP004140.1:3339000-3339041:-	CP004140.1	NC_020528.1	chrom	3339000	3339041	13	-	2									True
CP004138.1:1188422-1188466:+	CP004138.1	NC_020527.1	pSymA	1188422	1188466	14	+	2									True
CP004139.1:1167794-1167838:-	CP004139.1	NC_020560.1	pSymB	1167794	1167838	14	-	3									True
CP004140.1:1048736-1048780:+	CP004140.1	NC_020528.1	chrom	1048736	1048780	14	+	2									True
CP004140.1:1299136-1299180:-	CP004140.1	NC_020528.1	chrom	1299136	1299180	14	-	1									True
CP004138.1:235545-235595:+	CP004138.1	NC_020527.1	pSymA	235545	235595	16	+	3									True
CP004138.1:1006778-1006828:+	CP004138.1	NC_020527.1	pSymA	1006778	1006828	16	+	2									True
CP004140.1:871162-871215:-	CP004140.1	NC_020528.1	chrom	871162	871215	17	-	1									True
CP004140.1:1979592-1979648:-	CP004140.1	NC_020528.1	chrom	1979592	1979648	18	-	2	novel RiboSeq sORF, intergenic								True	True				3		Ribo-seq
CP004138.1:707541-707597:-	CP004138.1	NC_020527.1	pSymA	707541	707597	18	-	1	novel RiboSeq sORF, out of frame overlap with alcohol dehydrogenase AdhP								True	True						Ribo-seq
CP004138.1:192574-192630:-	CP004138.1	NC_020527.1	pSymA	192574	192630	18	-	3									True
CP004139.1:653203-653259:-	CP004139.1	NC_020560.1	pSymB	653203	653259	18	-	1									True
CP004140.1:363579-363635:-	CP004140.1	NC_020528.1	chrom	363579	363635	18	-	2									True
CP004139.1:131685-131741:+	CP004139.1	NC_020560.1	pSymB	131685	131741	18	+	3											True							1	1	0		Smel_pSymA_pSymB_pRK415ORF|NC_020560_131685_131741_+3_ATG_18
CP004140.1:2855362-2855418:+	CP004140.1	NC_020528.1	chrom	2855362	2855418	18	+	1											True							1	1	0		Smel_pSymA_pSymB_pRK415ORF|NC_020528_2855362_2855418_+1_CTG_18
CP004138.1:1317431-1317490:+	CP004138.1	NC_020527.1	pSymA	1317431	1317490	19	+	2									True
CP004140.1:1143290-1143349:+	CP004140.1	NC_020528.1	chrom	1143290	1143349	19	+	2									True
CP004140.1:981339-981398:+	CP004140.1	NC_020528.1	chrom	981339	981398	19	+	3											True							2	2	0		Smel_pSymA_pSymB_pRK415ORF|NC_020528_981339_981398_+3_ATG_19
CP004140.1:1084351-1084410:+	CP004140.1	NC_020528.1	chrom	1084351	1084410	19	+	1											True							1	1	0		Smel_pSymA_pSymB_pRK415ORF|NC_020528_1084351_1084410_+1_GTG_19
CP004140.1:1798359-1798418:+	CP004140.1	NC_020528.1	chrom	1798359	1798418	19	+	3											True							1	1	0		Smel_pSymA_pSymB_pRK415ORF|NC_020528_1798359_1798418_+3_ATG_19
CP004140.1:2783646-2783708:+	CP004140.1	NC_020528.1	chrom	2783646	2783708	20	+	3	novel SEP - Std iPtgxDB only (out of frame overlap with aspartate aminotransferase family protein)										True	True	Standard			proteomics	True	3	3	0	1a	Smel_pSymA_pSymB_pRK415ORF|NC_020528_2783646_2783708_+3_CTG_20
CP004140.1:1674877-1674939:+	CP004140.1	NC_020528.1	chrom	1674877	1674939	20	+	1									True
CP004140.1:2479451-2479513:-	CP004140.1	NC_020528.1	chrom	2479451	2479513	20	-	3									True
CP004139.1:946756-946818:+	CP004139.1	NC_020560.1	pSymB	946756	946818	20	+	1											True							1	1	0		Smel_pSymA_pSymB_pRK415ORF|NC_020560_946756_946818_+1_TTG_20
CP004140.1:810303-810365:-	CP004140.1	NC_020528.1	chrom	810303	810365	20	-	2											True							1	1	0		Smel_pSymA_pSymB_pRK415ORF|NC_020528_810365_810303_-2_GTG_20
CP004140.1:1654455-1654520:-	CP004140.1	NC_020528.1	chrom	1654455	1654520	21	-	2											True							1	1	0		Smel_pSymA_pSymB_pRK415ORF|NC_020528_1654520_1654455_-2_CTG_21
CP004140.1:3600250-3600315:+	CP004140.1	NC_020528.1	chrom	3600250	3600315	21	+	1											True							1	1	0		Smel_pSymA_pSymB_pRK415ORF|NC_020528_3600250_3600315_+1_TTG_21
CP004140.1:735722-735790:+	CP004140.1	NC_020528.1	chrom	735722	735790	22	+	2									True
CP004140.1:491582-491650:-	CP004140.1	NC_020528.1	chrom	491582	491650	22	-	3											True							1	1	0		Smel_pSymA_pSymB_pRK415ORF|NC_020528_491650_491582_-3_ATG_22
CP004140.1:2506174-2506242:+	CP004140.1	NC_020528.1	chrom	2506174	2506242	22	+	1											True							1	1	0		Smel_pSymA_pSymB_pRK415ORF|NC_020528_2506174_2506242_+1_ATG_22
CP004140.1:3651035-3651103:-	CP004140.1	NC_020528.1	chrom	3651035	3651103	22	-	3											True							1	1	0		Smel_pSymA_pSymB_pRK415ORF|NC_020528_3651103_3651035_-3_ATG_22
CP004140.1:2290880-2290951:+	CP004140.1	NC_020528.1	chrom	2290880	2290951	23	+	2	novel SEP - Std iPtgxDB only (orverlaps with tmRNA (ssrA))										True	True	Standard			proteomics	True	11	11	0	1a	Smel_pSymA_pSymB_pRK415ORF|NC_020528_2290880_2290951_+2_TTG_23
CP004139.1:548458-548529:+	CP004139.1	NC_020560.1	pSymB	548458	548529	23	+	1	novel SEP - Std iPtgxDB only (out of frame in PRC-barrel containing protein)										True	True	Standard			proteomics	True	3	3	0	1a	Smel_pSymA_pSymB_pRK415ORF|NC_020560_548458_548529_+1_ATG_23
CP004140.1:1048709-1048780:+	CP004140.1	NC_020528.1	chrom	1048709	1048780	23	+	2	novel RiboSeq sORF, detected by WB, overlaps with ncRNA in GenBank								True	True				1	True	Ribo-seq		1	0	1			Smel_pSymA_pSymB_pRK415RIBO1048736..1048780_+9aa_RIBO|NC_020528_1048709_1048780_+2_ATG_23
CP004139.1:1643149-1643220:-	CP004139.1	NC_020560.1	pSymB	1643149	1643220	23	-	1											True							1	1	0		Smel_pSymA_pSymB_pRK415ORF_+2aa_orf|NC_020560_1643220_1643149_-1_CTG_23
CP004140.1:247323-247397:+	CP004140.1	NC_020528.1	chrom	247323	247397	24	+	3	novel SEP - Std iPtgxDB only (out of frame in TonB dependant receptor)										True	True	Standard			proteomics	True	3	3	0	1a	Smel_pSymA_pSymB_pRK415ORF|NC_020528_247323_247397_+3_ATG_24
CP004139.1:1228429-1228503:-	CP004139.1	NC_020560.1	pSymB	1228429	1228503	24	-	1									True
CP004139.1:1081758-1081832:-	CP004139.1	NC_020560.1	pSymB	1081758	1081832	24	-	2											True							1	1	0		Smel_pSymA_pSymB_pRK415ORF_+3aa_orf|NC_020560_1081832_1081758_-2_GTG_24
CP004140.1:761617-761691:+	CP004140.1	NC_020528.1	chrom	761617	761691	24	+	1											True							1	1	0		Smel_pSymA_pSymB_pRK415ORF|NC_020528_761617_761691_+1_TTG_24
CP004140.1:2346764-2346838:+	CP004140.1	NC_020528.1	chrom	2346764	2346838	24	+	2											True							1	1	0		Smel_pSymA_pSymB_pRK415ORF|NC_020528_2346764_2346838_+2_TTG_24
CP004140.1:2371194-2371271:+	CP004140.1	NC_020528.1	chrom	2371194	2371271	25	+	3	novel RiboSeq sORF, detected by WB, overlaps with putative ncRNA in GenBank								True	True				6	True	Ribo-seq
CP004140.1:1726963-1727040:-	CP004140.1	NC_020528.1	chrom	1726963	1727040	25	-	1	novel RiboSeq sORF, out of frame overlap with end of lipoprotein								True	True						Ribo-seq
CP004140.1:1333024-1333101:-	CP004140.1	NC_020528.1	chrom	1333024	1333101	25	-	1									True
CP004140.1:2122037-2122114:-	CP004140.1	NC_020528.1	chrom	2122037	2122114	25	-	3									True
CP004138.1:520992-521072:-	CP004138.1	NC_020527.1	pSymA	520992	521072	26	-	1	novel SEP - Std iPtgxDB only (two copies (3a), both out of frame inside mechanosensitive ion channel)										True	True	Standard			proteomics	True	3	3	0	3a	Smel_pSymA_pSymB_pRK415ORF|NC_020527_521072_520992_-1_GTG_26
CP004138.1:883657-883737:+	CP004138.1	NC_020527.1	pSymA	883657	883737	26	+	1											True							1	1	0		Smel_pSymA_pSymB_pRK415ORF|NC_020527_883657_883737_+1_TTG_26
CP004140.1:3548304-3548387:-	CP004140.1	NC_020528.1	chrom	3548304	3548387	27	-	2	novel RiboSeq sORF, intergenic								True	True						Ribo-seq
CP004140.1:1815568-1815651:+	CP004140.1	NC_020528.1	chrom	1815568	1815651	27	+	1									True
CP004139.1:794435-794518:+	CP004139.1	NC_020560.1	pSymB	794435	794518	27	+	2											True							1	1	0		Smel_pSymA_pSymB_pRK415ORF_+9aa_orf|NC_020560_794435_794518_+2_TTG_27
CP004140.1:1612970-1613053:-	CP004140.1	NC_020528.1	chrom	1612970	1613053	27	-	3											True							1	1	0		Smel_pSymA_pSymB_pRK415ORF|NC_020528_1613053_1612970_-3_ATG_27
CP004140.1:1802821-1802904:+	CP004140.1	NC_020528.1	chrom	1802821	1802904	27	+	1											True							1	1	0		Smel_pSymA_pSymB_pRK415ORF|NC_020528_1802821_1802904_+1_ATG_27
CP004140.1:2140686-2140769:-	CP004140.1	NC_020528.1	chrom	2140686	2140769	27	-	2											True							1	1	0		Smel_pSymA_pSymB_pRK415ORF|NC_020528_2140769_2140686_-2_TTG_27
CP004140.1:1402413-1402499:+	CP004140.1	NC_020528.1	chrom	1402413	1402499	28	+	3	novel RiboSeq sORF, intergenic								True	True						Ribo-seq
CP004140.1:2095849-2095935:-	CP004140.1	NC_020528.1	chrom	2095849	2095935	28	-	1	new in RefSeq 2017	hypothetical protein	SM2011_RS34585						True
CP004138.1:721005-721091:+	CP004138.1	NC_020527.1	pSymA	721005	721091	28	+	3									True
CP004140.1:2482851-2482937:+	CP004140.1	NC_020528.1	chrom	2482851	2482937	28	+	3									True
CP004138.1:469108-469194:+	CP004138.1	NC_020527.1	pSymA	469108	469194	28	+	1											True							1	1	0		Smel_pSymA_pSymB_pRK415ORF_+7aa_orf|NC_020527_469108_469194_+1_CTG_28
CP004138.1:1143418-1143507:-	CP004138.1	NC_020527.1	pSymA	1143418	1143507	29	-	3	novel SEP - Std iPtgxDB only (overlap with putative ncRNA in GenBank)										True	True	Standard			proteomics	True	3	3	0	1a	Smel_pSymA_pSymB_pRK415ORF_+8aa_orf|NC_020527_1143507_1143418_-3_GTG_29
CP004139.1:1448744-1448833:-	CP004139.1	NC_020560.1	pSymB	1448744	1448833	29	-	3	novel RiboSeq sORF, overlaps with putative ncRNA in GenBank								True	True						Ribo-seq
CP004140.1:405265-405354:-	CP004140.1	NC_020528.1	chrom	405265	405354	29	-	1									True
CP004138.1:1101785-1101874:+	CP004138.1	NC_020527.1	pSymA	1101785	1101874	29	+	2											True							1	1	0		Smel_pSymA_pSymB_pRK415ORF_+5aa_orf|NC_020527_1101785_1101874_+2_TTG_29
CP004138.1:1196842-1196931:-	CP004138.1	NC_020527.1	pSymA	1196842	1196931	29	-	3											True							1	1	0		Smel_pSymA_pSymB_pRK415ORF|NC_020527_1196931_1196842_-3_GTG_29
CP004139.1:1082964-1083053:-	CP004139.1	NC_020560.1	pSymB	1082964	1083053	29	-	2											True							1	1	0		Smel_pSymA_pSymB_pRK415ORF_+6aa_orf|NC_020560_1083053_1082964_-2_GTG_29
CP004140.1:543945-544034:+	CP004140.1	NC_020528.1	chrom	543945	544034	29	+	3											True							1	1	0		Smel_pSymA_pSymB_pRK415ORF|NC_020528_543945_544034_+3_ATG_29
CP004140.1:3028186-3028275:-	CP004140.1	NC_020528.1	chrom	3028186	3028275	29	-	1											True							1	1	0		Smel_pSymA_pSymB_pRK415ORF|NC_020528_3028275_3028186_-1_CTG_29
CP004140.1:633024-633116:+	CP004140.1	NC_020528.1	chrom	633024	633116	30	+	3	novel RiboSeq sORF, detected by WB								True	True				11	True	Ribo-seq
CP004140.1:1965180-1965272:+	CP004140.1	NC_020528.1	chrom	1965180	1965272	30	+	3	novel RiboSeq sORF, intergenic								True	True				19		Ribo-seq
CP004139.1:66510-66602:+	CP004139.1	NC_020560.1	pSymB	66510	66602	30	+	3	novel RiboSeq sORF, intergenic								True	True						Ribo-seq
CP004139.1:668163-668255:-	CP004139.1	NC_020560.1	pSymB	668163	668255	30	-	2	novel RiboSeq sORF, overlaps with putative ncRNA in GenBank								True	True						Ribo-seq
CP004140.1:2495813-2495905:-	CP004140.1	NC_020528.1	chrom	2495813	2495905	30	-	3	not in RefSeq 2017			hypothetical protein	SM2011_c06749		True
CP004138.1:173684-173776:-	CP004138.1	NC_020527.1	pSymA	173684	173776	30	-	2									True
CP004139.1:841444-841536:+	CP004139.1	NC_020560.1	pSymB	841444	841536	30	+	1									True
CP004139.1:1260817-1260909:-	CP004139.1	NC_020560.1	pSymB	1260817	1260909	30	-	1											True							1	1	0		Smel_pSymA_pSymB_pRK415ORF|NC_020560_1260909_1260817_-1_CTG_30
CP004140.1:667355-667447:-	CP004140.1	NC_020528.1	chrom	667355	667447	30	-	3											True							1	1	0		Smel_pSymA_pSymB_pRK415ORF|NC_020528_667447_667355_-3_ATG_30
CP004140.1:2752739-2752831:+	CP004140.1	NC_020528.1	chrom	2752739	2752831	30	+	2											True							1	1	0		Smel_pSymA_pSymB_pRK415ORF_+6aa_orf|NC_020528_2752739_2752831_+2_TTG_30
CP004139.1:213692-213787:+	CP004139.1	NC_020560.1	pSymB	213692	213787	31	+	2		pyrroloquinoline quinone precursor peptide PqqA	SM2011_RS07565	Putative pyrroloquinoline quinone synthesis protein A	SM2011_b20204	True	True	True
CP004139.1:546600-546695:-	CP004139.1	NC_020560.1	pSymB	546600	546695	31	-	2	not in RefSeq 2017			hypothetical protein	SM2011_b23124		True
CP004140.1:688657-688752:+	CP004140.1	NC_020528.1	chrom	688657	688752	31	+	1	not in RefSeq 2017			hypothetical protein	SM2011_c06205	True	True	True
CP004140.1:1777165-1777260:-	CP004140.1	NC_020528.1	chrom	1777165	1777260	31	-	1									True
CP004140.1:1995679-1995774:-	CP004140.1	NC_020528.1	chrom	1995679	1995774	31	-	1									True
CP004138.1:538508-538603:+	CP004138.1	NC_020527.1	pSymA	538508	538603	31	+	2											True							1	1	0		Smel_pSymA_pSymB_pRK415ORF|NC_020527_538508_538603_+2_TTG_31
CP004140.1:1352859-1352957:+	CP004140.1	NC_020528.1	chrom	1352859	1352957	32	+	3	novel RiboSeq sORF, overlap with end of DMT family transporter on reverse strand								True	True						Ribo-seq
CP004139.1:1325182-1325280:-	CP004139.1	NC_020560.1	pSymB	1325182	1325280	32	-	1	not in RefSeq 2017			hypothetical protein	SM2011_b23361		True
CP004138.1:707492-707590:-	CP004138.1	NC_020527.1	pSymA	707492	707590	32	-	2									True
CP004140.1:372064-372162:-	CP004140.1	NC_020528.1	chrom	372064	372162	32	-	1									True
CP004138.1:391703-391801:+	CP004138.1	NC_020527.1	pSymA	391703	391801	32	+	2											True							1	1	0		Smel_pSymA_pSymB_pRK415ORF|NC_020527_391703_391801_+2_CTG_32
CP004140.1:1088518-1088616:+	CP004140.1	NC_020528.1	chrom	1088518	1088616	32	+	1											True							1	1	0		Smel_pSymA_pSymB_pRK415ORF_+9aa_orf|NC_020528_1088518_1088616_+1_TTG_32
CP004140.1:1518835-1518936:+	CP004140.1	NC_020528.1	chrom	1518835	1518936	33	+	1	novel RiboSeq sORF, detected by WB, overlaps with putative ncRNA in GenBank								True	True				16	True	Ribo-seq
CP004138.1:1006878-1006979:+	CP004138.1	NC_020527.1	pSymA	1006878	1006979	33	+	3	not in RefSeq 2017			hypothetical protein	SM2011_a6411	True	True	True
CP004138.1:588965-589066:-	CP004138.1	NC_020527.1	pSymA	588965	589066	33	-	2									True
CP004138.1:1275761-1275862:+	CP004138.1	NC_020527.1	pSymA	1275761	1275862	33	+	2											True							1	1	0		Smel_pSymA_pSymB_pRK415ORF|NC_020527_1275761_1275862_+2_TTG_33
CP004139.1:548238-548339:+	CP004139.1	NC_020560.1	pSymB	548238	548339	33	+	3											True							1	1	0		Smel_pSymA_pSymB_pRK415ORF_+8aa_orf|NC_020560_548238_548339_+3_TTG_33
CP004140.1:195927-196028:-	CP004140.1	NC_020528.1	chrom	195927	196028	33	-	2											True							1	1	0		Smel_pSymA_pSymB_pRK415ORF|NC_020528_196028_195927_-2_GTG_33
CP004140.1:2884830-2884931:+	CP004140.1	NC_020528.1	chrom	2884830	2884931	33	+	3											True							1	1	0		Smel_pSymA_pSymB_pRK415ORF|NC_020528_2884830_2884931_+3_TTG_33
CP004139.1:340914-341018:+	CP004139.1	NC_020560.1	pSymB	340914	341018	34	+	3	novel SEP - Std iPtgxDB only (out of frame in alpha/beta hydrolase)										True	True	Standard			proteomics	True	3	3	0	1a	Smel_pSymA_pSymB_pRK415ORF|NC_020560_340914_341018_+3_GTG_34
CP004138.1:510154-510258:+	CP004138.1	NC_020527.1	pSymA	510154	510258	34	+	1									True
CP004138.1:1186561-1186665:-	CP004138.1	NC_020527.1	pSymA	1186561	1186665	34	-	3									True
CP004140.1:349759-349863:-	CP004140.1	NC_020528.1	chrom	349759	349863	34	-	1									True
CP004140.1:1760482-1760586:-	CP004140.1	NC_020528.1	chrom	1760482	1760586	34	-	1									True
CP004140.1:3463912-3464016:-	CP004140.1	NC_020528.1	chrom	3463912	3464016	34	-	1									True
CP004139.1:664943-665047:+	CP004139.1	NC_020560.1	pSymB	664943	665047	34	+	2											True							2	2	0		Smel_pSymA_pSymB_pRK415ORF|NC_020560_664943_665047_+2_CTG_34
CP004140.1:920292-920396:+	CP004140.1	NC_020528.1	chrom	920292	920396	34	+	3											True							1	1	0		Smel_pSymA_pSymB_pRK415ORF_+14aa_orf|NC_020528_920292_920396_+3_TTG_34
CP004138.1:304701-304808:+	CP004138.1	NC_020527.1	pSymA	304701	304808	35	+	3	novel RiboSeq sORF, overlaps with end of 3-keto-5-aminohexanoate cleavage protein on reverse strand								True	True						Ribo-seq
CP004140.1:509343-509450:+	CP004140.1	NC_020528.1	chrom	509343	509450	35	+	3	not in RefSeq 2017			hypothetical protein	SM2011_c06135		True
CP004138.1:629283-629390:+	CP004138.1	NC_020527.1	pSymA	629283	629390	35	+	3									True
CP004140.1:1682407-1682514:+	CP004140.1	NC_020528.1	chrom	1682407	1682514	35	+	1											True							1	1	0		Smel_pSymA_pSymB_pRK415ORF_+10aa_orf|NC_020528_1682407_1682514_+1_TTG_35
CP004140.1:2487148-2487255:-	CP004140.1	NC_020528.1	chrom	2487148	2487255	35	-	1											True							1	0	1			Smel_pSymA_pSymB_pRK415GENOSM2011AM_2452|NC_020528_2487255_2487148_-1_TTG_35
CP004138.1:905023-905133:+	CP004138.1	NC_020527.1	pSymA	905023	905133	36	+	1	not in RefSeq 2017			hypothetical protein	SM2011_a6360		True
CP004139.1:1334976-1335086:+	CP004139.1	NC_020560.1	pSymB	1334976	1335086	36	+	3	not in RefSeq 2017			hypothetical protein	SM2011_b23374		True
CP004140.1:2047080-2047190:-	CP004140.1	NC_020528.1	chrom	2047080	2047190	36	-	2	not in RefSeq 2017			hypothetical protein	SM2011_c06634		True
CP004140.1:311624-311734:-	CP004140.1	NC_020528.1	chrom	311624	311734	36	-	3											True							1	1	0		Smel_pSymA_pSymB_pRK415ORF|NC_020528_311734_311624_-3_ATG_36
CP004140.1:1856795-1856905:-	CP004140.1	NC_020528.1	chrom	1856795	1856905	36	-	3											True							1	1	0		Smel_pSymA_pSymB_pRK415ORF_+14aa_orf|NC_020528_1856905_1856795_-3_CTG_36
CP004140.1:701475-701588:-	CP004140.1	NC_020528.1	chrom	701475	701588	37	-	2	novel RiboSeq sORF, detected by WB, overlaps with putative ncRNA in GenBank								True	True				13	True	Ribo-seq
CP004138.1:952398-952511:+	CP004138.1	NC_020527.1	pSymA	952398	952511	37	+	3	novel RiboSeq sORF, overlaps with putative ncRNA in GenBank								True	True						Ribo-seq
CP004138.1:288518-288631:+	CP004138.1	NC_020527.1	pSymA	288518	288631	37	+	2	novel RiboSeq sORF. Corrects shorter pseudogene in RefSeq 2017 (was truncated for no obvious reason)								True	True						Ribo-seq
CP004138.1:909012-909125:-	CP004138.1	NC_020527.1	pSymA	909012	909125	37	-	1									True
CP004139.1:55899-56012:-	CP004139.1	NC_020560.1	pSymB	55899	56012	37	-	2									True
CP004139.1:1312491-1312604:+	CP004139.1	NC_020560.1	pSymB	1312491	1312604	37	+	3									True
CP004140.1:1635331-1635444:+	CP004140.1	NC_020528.1	chrom	1635331	1635444	37	+	1									True
CP004140.1:2547356-2547469:+	CP004140.1	NC_020528.1	chrom	2547356	2547469	37	+	2									True
CP004138.1:1020722-1020835:+	CP004138.1	NC_020527.1	pSymA	1020722	1020835	37	+	2											True							1	1	0		Smel_pSymA_pSymB_pRK415CHEMG|NC_020527_1020722_1020835_+2_ATG_37
CP004139.1:1395146-1395259:-	CP004139.1	NC_020560.1	pSymB	1395146	1395259	37	-	3											True							1	1	0		Smel_pSymA_pSymB_pRK415ORF|NC_020560_1395259_1395146_-3_ATG_37
CP004140.1:1557942-1558055:-	CP004140.1	NC_020528.1	chrom	1557942	1558055	37	-	2											True							1	1	0		Smel_pSymA_pSymB_pRK415ORF|NC_020528_1558055_1557942_-2_ATG_37
CP004140.1:1679191-1679307:+	CP004140.1	NC_020528.1	chrom	1679191	1679307	38	+	1	novel RiboSeq sORF, overlaps with putative ncRNA in GenBank								True	True						Ribo-seq
CP004138.1:961851-961967:+	CP004138.1	NC_020527.1	pSymA	961851	961967	38	+	3	not in RefSeq 2017			hypothetical protein	SM2011_a6395	True	True
CP004140.1:3493562-3493678:-	CP004140.1	NC_020528.1	chrom	3493562	3493678	38	-	3	detected by WB, exact match in RefSeq 2017, completely removed in RefSeq 2022!!!	hypothetical protein	SM2011_RS34155						True	True				18	True
CP004138.1:1204562-1204678:-	CP004138.1	NC_020527.1	pSymA	1204562	1204678	38	-	2									True
CP004139.1:1394063-1394179:-	CP004139.1	NC_020560.1	pSymB	1394063	1394179	38	-	3									True
CP004140.1:255869-255985:+	CP004140.1	NC_020528.1	chrom	255869	255985	38	+	2									True
CP004139.1:510019-510135:+	CP004139.1	NC_020560.1	pSymB	510019	510135	38	+	1											True							1	1	0		Smel_pSymA_pSymB_pRK415ORF_+11aa_orf|NC_020560_510019_510135_+1_GTG_38
CP004140.1:849026-849142:+	CP004140.1	NC_020528.1	chrom	849026	849142	38	+	2											True							1	1	0		Smel_pSymA_pSymB_pRK415ORF|NC_020528_849026_849142_+2_ATG_38
CP004140.1:1109071-1109187:-	CP004140.1	NC_020528.1	chrom	1109071	1109187	38	-	1											True							1	1	0		Smel_pSymA_pSymB_pRK415ORF_+3aa_orf|NC_020528_1109187_1109071_-1_GTG_38
CP004140.1:1771439-1771555:-	CP004140.1	NC_020528.1	chrom	1771439	1771555	38	-	3											True							1	1	0		Smel_pSymA_pSymB_pRK415ORF|NC_020528_1771555_1771439_-3_ATG_38
CP004138.1:958305-958424:-	CP004138.1	NC_020527.1	pSymA	958305	958424	39	-	1	novel RiboSeq sORF, intergenic								True	True						Ribo-seq
CP004138.1:1003184-1003303:+	CP004138.1	NC_020527.1	pSymA	1003184	1003303	39	+	2	novel RiboSeq sORF. Annotated as pseudogene in RefSeq 2017, also in RefSeq 2022 (VOC family)								True	True						Ribo-seq
CP004138.1:512591-512710:+	CP004138.1	NC_020527.1	pSymA	512591	512710	39	+	2	not in RefSeq 2017			hypothetical protein	SM2011_a6231		True
CP004138.1:750703-750822:-	CP004138.1	NC_020527.1	pSymA	750703	750822	39	-	3	not in RefSeq 2017			hypothetical protein	SM2011_a6316		True
CP004138.1:1280050-1280169:-	CP004138.1	NC_020527.1	pSymA	1280050	1280169	39	-	3	not in RefSeq 2017			hypothetical protein	SM2011_a6550	True	True
CP004140.1:3361037-3361156:+	CP004140.1	NC_020528.1	chrom	3361037	3361156	39	+	2	not in RefSeq 2017			hypothetical protein	SM2011_c06985		True
CP004140.1:3620220-3620339:+	CP004140.1	NC_020528.1	chrom	3620220	3620339	39	+	3	(NOT completley novel RiboSeq; Gbk, RefSeq match; length difference)	hypothetical protein							True	True				5	True
CP004138.1:710677-710796:-	CP004138.1	NC_020527.1	pSymA	710677	710796	39	-	3									True
CP004140.1:1883425-1883544:+	CP004140.1	NC_020528.1	chrom	1883425	1883544	39	+	1									True
CP004140.1:1657099-1657218:-	CP004140.1	NC_020528.1	chrom	1657099	1657218	39	-	1											True							1	1	0		Smel_pSymA_pSymB_pRK415ORF|NC_020528_1657218_1657099_-1_ATG_39
CP004140.1:2915310-2915432:+	CP004140.1	NC_020528.1	chrom	2915310	2915432	40	+	3		hypothetical protein	SM2011_RS33950	Hypothetical protein	SM2011_c00661		True
CP004138.1:883342-883464:+	CP004138.1	NC_020527.1	pSymA	883342	883464	40	+	1	not in RefSeq 2017			hypothetical protein	SM2011_a6350	True	True
CP004139.1:1455747-1455869:+	CP004139.1	NC_020560.1	pSymB	1455747	1455869	40	+	3	exact match in RefSeq 2017, completely removed in RefSeq 2022!!!	hypothetical protein	SM2011_RS34445						True	True
CP004138.1:1016803-1016925:+	CP004138.1	NC_020527.1	pSymA	1016803	1016925	40	+	1									True
CP004139.1:1319007-1319129:-	CP004139.1	NC_020560.1	pSymB	1319007	1319129	40	-	2									True
CP004139.1:1518325-1518447:+	CP004139.1	NC_020560.1	pSymB	1518325	1518447	40	+	1									True
CP004140.1:886292-886414:+	CP004140.1	NC_020528.1	chrom	886292	886414	40	+	2									True
CP004140.1:1697755-1697877:-	CP004140.1	NC_020528.1	chrom	1697755	1697877	40	-	1									True
CP004139.1:1521801-1521923:-	CP004139.1	NC_020560.1	pSymB	1521801	1521923	40	-	2											True							1	1	0		Smel_pSymA_pSymB_pRK415ORF|NC_020560_1521923_1521801_-2_CTG_40
CP004140.1:2503586-2503711:-	CP004140.1	NC_020528.1	chrom	2503586	2503711	41	-	3	novel RiboSeq sORF, intergenic								True	True						Ribo-seq
CP004139.1:1435174-1435299:+	CP004139.1	NC_020560.1	pSymB	1435174	1435299	41	+	1	not in RefSeq 2017			Putative plasmid stability protein	SM2011_b21510	True	True
CP004140.1:2998431-2998556:+	CP004140.1	NC_020528.1	chrom	2998431	2998556	41	+	3	SEP detected by proteomics	50S ribosomal protein L36	SM2011_RS28570	putative 50S ribosomal protein L36	SM2011_c04003	True	True	True			True	True	Both				True	19	8	11	1a	SM2011_RS28570|GBK|geno|prod|NC_020528_2998431_2998556_+3_ATG_41	SM2011_RS28570|GBK|geno|prod|NC_020528_2998431_2998556_+3_ATG_41
CP004138.1:605369-605494:+	CP004138.1	NC_020527.1	pSymA	605369	605494	41	+	2	not in RefSeq 2017			hypothetical protein	SM2011_a6257		True
CP004139.1:1418120-1418245:+	CP004139.1	NC_020560.1	pSymB	1418120	1418245	41	+	2	not in RefSeq 2017			hypothetical protein	SM2011_b23405		True
CP004139.1:1455744-1455869:+	CP004139.1	NC_020560.1	pSymB	1455744	1455869	41	+	3	not in RefSeq 2017			hypothetical protein	SM2011_b23420	True	True	True
CP004139.1:985110-985235:+	CP004139.1	NC_020560.1	pSymB	985110	985235	41	+	3									True
CP004140.1:1205442-1205567:-	CP004140.1	NC_020528.1	chrom	1205442	1205567	41	-	2									True
CP004139.1:129936-130061:+	CP004139.1	NC_020560.1	pSymB	129936	130061	41	+	3											True							1	1	0		Smel_pSymA_pSymB_pRK415ORF|NC_020560_129936_130061_+3_GTG_41
CP004140.1:838604-838729:-	CP004140.1	NC_020528.1	chrom	838604	838729	41	-	3											True							1	1	0		Smel_pSymA_pSymB_pRK415ORF|NC_020528_838729_838604_-3_TTG_41
CP004140.1:2807837-2807962:+	CP004140.1	NC_020528.1	chrom	2807837	2807962	41	+	2											True							1	1	0		Smel_pSymA_pSymB_pRK415ORF|NC_020528_2807837_2807962_+2_GTG_41
CP004140.1:1247906-1248034:+	CP004140.1	NC_020528.1	chrom	1247906	1248034	42	+	2		hypothetical protein	SM2011_RS33540	Hypothetical protein	SM2011_c00578		True
CP004138.1:223992-224120:-	CP004138.1	NC_020527.1	pSymA	223992	224120	42	-	1	not in RefSeq 2017			hypothetical protein	SM2011_a6088	True	True
CP004138.1:1267714-1267842:-	CP004138.1	NC_020527.1	pSymA	1267714	1267842	42	-	3	not in RefSeq 2017			hypothetical protein	SM2011_a6544		True
CP004139.1:242179-242307:+	CP004139.1	NC_020560.1	pSymB	242179	242307	42	+	1									True
CP004138.1:742496-742624:+	CP004138.1	NC_020527.1	pSymA	742496	742624	42	+	2											True							1	1	0		Smel_pSymA_pSymB_pRK415ORF|NC_020527_742496_742624_+2_ATG_42
CP004140.1:1605207-1605335:-	CP004140.1	NC_020528.1	chrom	1605207	1605335	42	-	2											True							1	1	0		Smel_pSymA_pSymB_pRK415ORF_+7aa_orf|NC_020528_1605335_1605207_-2_TTG_42
CP004140.1:2358564-2358692:+	CP004140.1	NC_020528.1	chrom	2358564	2358692	42	+	3											True							1	1	0		Smel_pSymA_pSymB_pRK415ORF_+14aa_orf|NC_020528_2358564_2358692_+3_CTG_42
CP004140.1:2986143-2986271:-	CP004140.1	NC_020528.1	chrom	2986143	2986271	42	-	2											True							1	1	0		Smel_pSymA_pSymB_pRK415ORF|NC_020528_2986271_2986143_-2_ATG_42
CP004138.1:1252740-1252871:-	CP004138.1	NC_020527.1	pSymA	1252740	1252871	43	-	1	novel RiboSeq sORF, on reverse strand of DUF5131 family protein								True	True						Ribo-seq
CP004139.1:674931-675062:+	CP004139.1	NC_020560.1	pSymB	674931	675062	43	+	3	not in RefSeq 2017			Putative transposase of insertion sequence ISRm10-1	SM2011_b21711		True
CP004138.1:68552-68683:+	CP004138.1	NC_020527.1	pSymA	68552	68683	43	+	2	not in RefSeq 2017			Hypothetical protein	SM2011_a0126		True
CP004138.1:192163-192294:+	CP004138.1	NC_020527.1	pSymA	192163	192294	43	+	1	not in RefSeq 2017			hypothetical protein	SM2011_a6069		True
CP004140.1:1718659-1718790:-	CP004140.1	NC_020528.1	chrom	1718659	1718790	43	-	1	not in RefSeq 2017			hypothetical protein	SM2011_c06520	True	True	True
CP004140.1:3380392-3380523:-	CP004140.1	NC_020528.1	chrom	3380392	3380523	43	-	1	not in RefSeq 2017			hypothetical protein	SM2011_c07129		True
CP004140.1:3419582-3419713:+	CP004140.1	NC_020528.1	chrom	3419582	3419713	43	+	2	not in RefSeq 2017			hypothetical protein	SM2011_c07160		True
CP004139.1:919159-919290:-	CP004139.1	NC_020560.1	pSymB	919159	919290	43	-	1									True
CP004140.1:1541108-1541239:-	CP004140.1	NC_020528.1	chrom	1541108	1541239	43	-	3									True
CP004140.1:2564345-2564476:-	CP004140.1	NC_020528.1	chrom	2564345	2564476	43	-	3									True
CP004138.1:1098068-1098199:-	CP004138.1	NC_020527.1	pSymA	1098068	1098199	43	-	2											True							1	1	0		Smel_pSymA_pSymB_pRK415ORF|NC_020527_1098199_1098068_-2_CTG_43
CP004139.1:1244815-1244946:-	CP004139.1	NC_020560.1	pSymB	1244815	1244946	43	-	1											True							1	1	0		Smel_pSymA_pSymB_pRK415ORF|NC_020560_1244946_1244815_-1_ATG_43
CP004140.1:24136-24267:-	CP004140.1	NC_020528.1	chrom	24136	24267	43	-	1											True							1	1	0		Smel_pSymA_pSymB_pRK415ORF_+12aa_orf|NC_020528_24267_24136_-1_CTG_43
CP004140.1:1676987-1677121:+	CP004140.1	NC_020528.1	chrom	1676987	1677121	44	+	2	novel RiboSeq sORF, overlaps with end of putative ncRNA in GenBank								True	True						Ribo-seq
CP004140.1:482687-482821:-	CP004140.1	NC_020528.1	chrom	482687	482821	44	-	3		50S ribosomal protein L34	SM2011_RS33315	putative 50S ribosomal protein L34	SM2011_c04434	True	True	True			True							1	1	0		SM2011_RS33315|GBK|geno|NC_020528_482821_482687_-3_ATG_44
CP004138.1:879114-879248:-	CP004138.1	NC_020527.1	pSymA	879114	879248	44	-	1	not in RefSeq 2017			hypothetical protein	SM2011_a6347	True	True	True
CP004138.1:372028-372162:-	CP004138.1	NC_020527.1	pSymA	372028	372162	44	-	3									True
CP004140.1:2811423-2811557:-	CP004140.1	NC_020528.1	chrom	2811423	2811557	44	-	2									True
CP004140.1:3378356-3378490:+	CP004140.1	NC_020528.1	chrom	3378356	3378490	44	+	2									True
CP004138.1:912378-912512:-	CP004138.1	NC_020527.1	pSymA	912378	912512	44	-	1											True							1	1	0		Smel_pSymA_pSymB_pRK415ORF|NC_020527_912512_912378_-1_TTG_44
CP004139.1:620649-620783:+	CP004139.1	NC_020560.1	pSymB	620649	620783	44	+	3											True							1	1	0		Smel_pSymA_pSymB_pRK415ORF_+15aa_orf|NC_020560_620649_620783_+3_TTG_44
CP004140.1:1109949-1110083:-	CP004140.1	NC_020528.1	chrom	1109949	1110083	44	-	2											True							1	1	0		Smel_pSymA_pSymB_pRK415ORF|NC_020528_1110083_1109949_-2_ATG_44
CP004140.1:257007-257144:+	CP004140.1	NC_020528.1	chrom	257007	257144	45	+	3		DUF1127 domain-containing protein	SM2011_RS33250	hypothetical protein	SM2011_c02900	True	True	True			True							2	1	1		SM2011_RS33250|GBK|geno|prod|chemg|NC_020528_257007_257144_+3_ATG_45	SM2011_RS33250|GBK|geno|prod|NC_020528_257007_257144_+3_ATG_45
CP004140.1:2566356-2566493:-	CP004140.1	NC_020528.1	chrom	2566356	2566493	45	-	2		hypothetical protein	SM2011_RS33890	Hypothetical protein	SM2011_c02718	True	True	True
CP004139.1:652912-653049:+	CP004139.1	NC_020560.1	pSymB	652912	653049	45	+	1	not in RefSeq 2017			hypothetical protein	SM2011_b23181		True
CP004139.1:1329878-1330015:-	CP004139.1	NC_020560.1	pSymB	1329878	1330015	45	-	3	not in RefSeq 2017			hypothetical protein	SM2011_b23366		True
CP004140.1:317466-317603:-	CP004140.1	NC_020528.1	chrom	317466	317603	45	-	2									True
CP004140.1:1109465-1109602:-	CP004140.1	NC_020528.1	chrom	1109465	1109602	45	-	3									True
CP004140.1:1364619-1364756:+	CP004140.1	NC_020528.1	chrom	1364619	1364756	45	+	3									True
CP004140.1:2286124-2286261:-	CP004140.1	NC_020528.1	chrom	2286124	2286261	45	-	1									True
CP004140.1:2937924-2938061:-	CP004140.1	NC_020528.1	chrom	2937924	2938061	45	-	2									True
CP004138.1:956133-956270:+	CP004138.1	NC_020527.1	pSymA	956133	956270	45	+	3											True							1	1	0		Smel_pSymA_pSymB_pRK415ORF_+19aa_orf|NC_020527_956133_956270_+3_GTG_45
CP004138.1:1138524-1138661:+	CP004138.1	NC_020527.1	pSymA	1138524	1138661	45	+	3											True							1	1	0		Smel_pSymA_pSymB_pRK415ORF|NC_020527_1138524_1138661_+3_CTG_45
CP004138.1:1314009-1314146:-	CP004138.1	NC_020527.1	pSymA	1314009	1314146	45	-	1											True							2	2	0		Smel_pSymA_pSymB_pRK415ORF_+13aa_orf|NC_020527_1314146_1314009_-1_GTG_45
CP004140.1:1859949-1860086:+	CP004140.1	NC_020528.1	chrom	1859949	1860086	45	+	3											True							1	1	0		Smel_pSymA_pSymB_pRK415ORF_+17aa_orf|NC_020528_1859949_1860086_+3_CTG_45
CP004140.1:2852118-2852255:-	CP004140.1	NC_020528.1	chrom	2852118	2852255	45	-	2											True							1	1	0		Smel_pSymA_pSymB_pRK415ORF|NC_020528_2852255_2852118_-2_ATG_45
CP004140.1:1104202-1104342:-	CP004140.1	NC_020528.1	chrom	1104202	1104342	46	-	1	novel RiboSeq sORF (not annotated in RefSeq2017; annotated as hypothetical protein in RefSeq 2022; MS evidence -> 1PSM)								True	True	True					Ribo-seq		1	0	1			Smel_pSymA_pSymB_pRK415PROD|RIBO|NC_020528_1104342_1104202_-1_ATG_46
CP004140.1:1531011-1531151:-	CP004140.1	NC_020528.1	chrom	1531011	1531151	46	-	2	novel RiboSeq sORF, pseudogene in RefSeq 2017 (removed in RefSeq 2022)								True	True						Ribo-seq
CP004140.1:2615898-2616038:+	CP004140.1	NC_020528.1	chrom	2615898	2616038	46	+	3		hemin uptake protein HemP	SM2011_RS26725	Regulatory protein that modulates hemin acquisition by regulating shmR transcription	SM2011_c01747	True	True	True
CP004140.1:995681-995821:+	CP004140.1	NC_020528.1	chrom	995681	995821	46	+	2	detected by WB (control)	hypothetical protein	SM2011_RS18935	putative transmembrane protein	SM2011_c00130		True				True			20	True			1	0	1			SM2011_RS18935|GBK|geno|prod|NC_020528_995681_995821_+2_ATG_46
CP004140.1:775246-775386:+	CP004140.1	NC_020528.1	chrom	775246	775386	46	+	1		hypothetical protein	SM2011_RS33400	putative transmembrane protein	SM2011_c00764	True	True	True
CP004138.1:460366-460506:+	CP004138.1	NC_020527.1	pSymA	460366	460506	46	+	1		hypothetical protein	SM2011_RS31810	hypothetical protein	SM2011_a0833		True
CP004138.1:882116-882256:+	CP004138.1	NC_020527.1	pSymA	882116	882256	46	+	2	not in RefSeq 2017			hypothetical protein	SM2011_a6349	True	True	True
CP004138.1:961711-961851:+	CP004138.1	NC_020527.1	pSymA	961711	961851	46	+	1	not in RefSeq 2017			hypothetical protein	SM2011_a6393		True
CP004140.1:1727783-1727923:-	CP004140.1	NC_020528.1	chrom	1727783	1727923	46	-	3	new SEP in RefSeq 2017, detected by proteomics (has 1aa extension in 266 Ribo)	hypothetical protein	SM2011_RS22425						True	True	True	True	Both	17	True		True	29	13	16	1a; 2b	SM2011_RS22425|prod|+1aa_chemg|NC_020528_1727923_1727783_-3_ATG_46	SM2011_RS22425|prod|RIBO|+1aa_RIBO|NC_020528_1727923_1727783_-3_ATG_46
CP004138.1:340426-340566:-	CP004138.1	NC_020527.1	pSymA	340426	340566	46	-	3									True
CP004138.1:1260582-1260722:-	CP004138.1	NC_020527.1	pSymA	1260582	1260722	46	-	1									True
CP004139.1:210282-210422:-	CP004139.1	NC_020560.1	pSymB	210282	210422	46	-	2									True
CP004140.1:269390-269530:+	CP004140.1	NC_020528.1	chrom	269390	269530	46	+	2									True
CP004140.1:416429-416569:+	CP004140.1	NC_020528.1	chrom	416429	416569	46	+	2									True
CP004140.1:421457-421597:+	CP004140.1	NC_020528.1	chrom	421457	421597	46	+	2									True
CP004140.1:1211173-1211313:+	CP004140.1	NC_020528.1	chrom	1211173	1211313	46	+	1									True
CP004140.1:2105969-2106109:-	CP004140.1	NC_020528.1	chrom	2105969	2106109	46	-	3									True
CP004140.1:2140782-2140922:+	CP004140.1	NC_020528.1	chrom	2140782	2140922	46	+	3									True
CP004140.1:3461553-3461693:+	CP004140.1	NC_020528.1	chrom	3461553	3461693	46	+	3									True
CP004140.1:1297887-1298027:-	CP004140.1	NC_020528.1	chrom	1297887	1298027	46	-	2											True							1	1	0		Smel_pSymA_pSymB_pRK415ORF|NC_020528_1298027_1297887_-2_CTG_46
CP004140.1:2066540-2066680:-	CP004140.1	NC_020528.1	chrom	2066540	2066680	46	-	3											True							1	1	0		Smel_pSymA_pSymB_pRK415ORF|NC_020528_2066680_2066540_-3_ATG_46
CP004140.1:1665994-1666137:-	CP004140.1	NC_020528.1	chrom	1665994	1666137	47	-	1	unique SEP - Custom iPtgxDB only	DUF1127 domain-containing protein	SM2011_RS33620	hypothetical protein	SM2011_c02052	True	True	True			True	True	Both				True	6	1	5	1a; 2b	SM2011_RS33620|GBK|geno|+49aa_prod|NC_020528_1666137_1665994_-1_ATG_47	SM2011_RS33620|GBK|geno|+49aa_prod|NC_020528_1666137_1665994_-1_ATG_47
CP004140.1:2128633-2128776:+	CP004140.1	NC_020528.1	chrom	2128633	2128776	47	+	1	SEP detected by proteomics	hypothetical protein	SM2011_RS33750	Hypothetical protein	SM2011_c04310		True				True	True	Both				True	10	5	5	1a	SM2011_RS33750|GBK|geno|prod|chemg|NC_020528_2128633_2128776_+1_ATG_47	SM2011_RS33750|GBK|geno|prod|NC_020528_2128633_2128776_+1_ATG_47
CP004140.1:1034187-1034330:+	CP004140.1	NC_020528.1	chrom	1034187	1034330	47	+	3		hypothetical protein	SM2011_RS33460	Hypothetical protein	SM2011_c00029		True
CP004140.1:467552-467695:-	CP004140.1	NC_020528.1	chrom	467552	467695	47	-	3		transcriptional regulator	SM2011_RS33305	Hypothetical protein	SM2011_c01091		True
CP004138.1:317478-317621:-	CP004138.1	NC_020527.1	pSymA	317478	317621	47	-	1	not in RefSeq 2017			hypothetical protein	SM2011_a6138		True
CP004138.1:691920-692063:+	CP004138.1	NC_020527.1	pSymA	691920	692063	47	+	3	not in RefSeq 2017			hypothetical protein	SM2011_a6293		True
CP004138.1:890311-890454:+	CP004138.1	NC_020527.1	pSymA	890311	890454	47	+	1	not in RefSeq 2017			hypothetical protein	SM2011_a6354		True
CP004138.1:907480-907623:+	CP004138.1	NC_020527.1	pSymA	907480	907623	47	+	1	not in RefSeq 2017			hypothetical protein	SM2011_a6363		True
CP004139.1:670470-670613:+	CP004139.1	NC_020560.1	pSymB	670470	670613	47	+	3	not in RefSeq 2017			hypothetical protein	SM2011_b23188		True
CP004140.1:1666444-1666587:-	CP004140.1	NC_020528.1	chrom	1666444	1666587	47	-	1	not in RefSeq 2017			hypothetical protein	SM2011_c02051	True	True	True
CP004138.1:65260-65403:-	CP004138.1	NC_020527.1	pSymA	65260	65403	47	-	3	unique SEP - Custom iPtgxDB only (not in RefSeq 2017 anymore)			hypothetical protein	SM2011_a6027	True	True	True			True	True	Custom				True	2	0	2	1a		Smel_pSymA_pSymB_pRK415GBKSM2011_a6027|prod|NC_020527_65403_65260_-3_ATG_47
CP004140.1:1727783-1727926:-	CP004140.1	NC_020528.1	chrom	1727783	1727926	47	-	3	1aa extension which is in 266 Ribo, 1 of 6 NOT completely novel RiboSeq sORF	hypothetical protein							True	True
CP004140.1:362772-362915:-	CP004140.1	NC_020528.1	chrom	362772	362915	47	-	2									True
CP004138.1:931648-931791:-	CP004138.1	NC_020527.1	pSymA	931648	931791	47	-	3											True							1	1	0		Smel_pSymA_pSymB_pRK415ORF|NC_020527_931791_931648_-3_ATG_47
CP004139.1:590678-590821:+	CP004139.1	NC_020560.1	pSymB	590678	590821	47	+	2											True							1	1	0		Smel_pSymA_pSymB_pRK415ORF_+18aa_orf|NC_020560_590678_590821_+2_TTG_47
CP004139.1:655946-656089:-	CP004139.1	NC_020560.1	pSymB	655946	656089	47	-	3											True							1	1	0		Smel_pSymA_pSymB_pRK415ORF_+14aa_orf|NC_020560_656089_655946_-3_GTG_47
CP004139.1:1650994-1651137:+	CP004139.1	NC_020560.1	pSymB	1650994	1651137	47	+	1											True							1	1	0		Smel_pSymA_pSymB_pRK415ORF_+10aa_orf|NC_020560_1650994_1651137_+1_GTG_47
CP004140.1:1455707-1455850:+	CP004140.1	NC_020528.1	chrom	1455707	1455850	47	+	2											True							1	1	0		Smel_pSymA_pSymB_pRK415ORF|NC_020528_1455707_1455850_+2_ATG_47
CP004140.1:1836288-1836431:-	CP004140.1	NC_020528.1	chrom	1836288	1836431	47	-	2											True							1	1	0		Smel_pSymA_pSymB_pRK415ORF_+10aa_orf|NC_020528_1836431_1836288_-2_GTG_47
CP004140.1:2116332-2116475:+	CP004140.1	NC_020528.1	chrom	2116332	2116475	47	+	3											True							2	2	0		Smel_pSymA_pSymB_pRK415ORF|NC_020528_2116332_2116475_+3_ATG_47
CP004140.1:3646723-3646866:+	CP004140.1	NC_020528.1	chrom	3646723	3646866	47	+	1											True							1	1	0		Smel_pSymA_pSymB_pRK415ORF_+24aa_orf|NC_020528_3646723_3646866_+1_TTG_47
CP004140.1:2143389-2143535:-	CP004140.1	NC_020528.1	chrom	2143389	2143535	48	-	2		entericidin	SM2011_RS33765	Putative entericidin A precursor	SM2011_c05020		True				True							1	0	1			SM2011_RS33765|GBK|geno|NC_020528_2143535_2143389_-2_ATG_48
CP004138.1:76638-76784:-	CP004138.1	NC_020527.1	pSymA	76638	76784	48	-	1		hypothetical protein	SM2011_RS00385	hypothetical protein	SM2011_a6036	True	True	True
CP004139.1:95128-95274:-	CP004139.1	NC_020560.1	pSymB	95128	95274	48	-	1		hypothetical protein	SM2011_RS32485	Hypothetical protein	SM2011_b20085	True	True
CP004140.1:3384923-3385069:+	CP004140.1	NC_020528.1	chrom	3384923	3385069	48	+	2	not in RefSeq 2017			hypothetical protein	SM2011_c07130		True
CP004139.1:649963-650109:+	CP004139.1	NC_020560.1	pSymB	649963	650109	48	+	1									True
CP004140.1:652440-652586:-	CP004140.1	NC_020528.1	chrom	652440	652586	48	-	2									True
CP004140.1:1776535-1776681:+	CP004140.1	NC_020528.1	chrom	1776535	1776681	48	+	1									True
CP004140.1:2202534-2202680:-	CP004140.1	NC_020528.1	chrom	2202534	2202680	48	-	2									True
CP004139.1:289352-289498:+	CP004139.1	NC_020560.1	pSymB	289352	289498	48	+	2											True							1	1	0		Smel_pSymA_pSymB_pRK415ORF_+3aa_orf|NC_020560_289352_289498_+2_TTG_48
CP004140.1:2885777-2885926:+	CP004140.1	NC_020528.1	chrom	2885777	2885926	49	+	2		hypothetical protein	SM2011_RS33940	putative signal peptide protein	SM2011_c00692	True	True	True
CP004139.1:484418-484567:+	CP004139.1	NC_020560.1	pSymB	484418	484567	49	+	2		hypothetical protein	SM2011_RS32585	Hypothetical protein	SM2011_b20471	True	True
CP004140.1:1208647-1208796:-	CP004140.1	NC_020528.1	chrom	1208647	1208796	49	-	1		hypothetical protein	SM2011_RS33535	Hypothetical protein	SM2011_c02552	True	True	True
CP004140.1:1438312-1438461:-	CP004140.1	NC_020528.1	chrom	1438312	1438461	49	-	1		hypothetical protein	SM2011_RS33570	Hypothetical protein	SM2011_c01341		True
CP004139.1:339079-339228:+	CP004139.1	NC_020560.1	pSymB	339079	339228	49	+	1	not in RefSeq 2017			hypothetical protein	SM2011_b23060	True	True
CP004140.1:2695033-2695182:-	CP004140.1	NC_020528.1	chrom	2695033	2695182	49	-	1	detected by WB, new in RefSeq 2017	hypothetical protein	SM2011_RS34620						True	True				4	True
CP004138.1:461396-461545:+	CP004138.1	NC_020527.1	pSymA	461396	461545	49	+	2									True
CP004140.1:828510-828659:-	CP004140.1	NC_020528.1	chrom	828510	828659	49	-	2									True
CP004140.1:2594332-2594481:+	CP004140.1	NC_020528.1	chrom	2594332	2594481	49	+	1									True
CP004140.1:2785033-2785182:-	CP004140.1	NC_020528.1	chrom	2785033	2785182	49	-	1											True							1	1	0		Smel_pSymA_pSymB_pRK415ORF|NC_020528_2785182_2785033_-1_ATG_49
CP004140.1:3623828-3623977:+	CP004140.1	NC_020528.1	chrom	3623828	3623977	49	+	2											True							1	1	0		Smel_pSymA_pSymB_pRK415ORF|NC_020528_3623828_3623977_+2_CTG_49
CP004140.1:1612852-1613004:-	CP004140.1	NC_020528.1	chrom	1612852	1613004	50	-	1	novel RiboSeq sORF, overlaps with start of RIP metalloprotease RseP on reverse strand								True	True						Ribo-seq
CP004140.1:652440-652592:-	CP004140.1	NC_020528.1	chrom	652440	652592	50	-	2		hypothetical protein	SM2011_RS33355	putative unknown transmembrane protein	SM2011_c02278		True
CP004140.1:1167342-1167494:+	CP004140.1	NC_020528.1	chrom	1167342	1167494	50	+	3		DUF3563 domain-containing protein	SM2011_RS33530	Hypothetical protein	SM2011_c02656	True	True	True
CP004140.1:2029752-2029904:-	CP004140.1	NC_020528.1	chrom	2029752	2029904	50	-	2		hypothetical protein	SM2011_RS33735	Hypothetical protein	SM2011_c00198		True
CP004138.1:546549-546701:-	CP004138.1	NC_020527.1	pSymA	546549	546701	50	-	1	not in RefSeq 2017			hypothetical protein	SM2011_a6237	True	True	True
CP004139.1:1107175-1107327:+	CP004139.1	NC_020560.1	pSymB	1107175	1107327	50	+	1	not in RefSeq 2017			hypothetical protein	SM2011_b23299		True
CP004140.1:1917904-1918056:-	CP004140.1	NC_020528.1	chrom	1917904	1918056	50	-	1	not in RefSeq 2017			Hypothetical protein	SM2011_c00491		True
CP004140.1:3493562-3493714:-	CP004140.1	NC_020528.1	chrom	3493562	3493714	50	-	3	not in RefSeq 2017			hypothetical protein	SM2011_c05019	True	True	True
CP004138.1:416223-416375:+	CP004138.1	NC_020527.1	pSymA	416223	416375	50	+	3		CcoQ/FixQ family Cbb3-type cytochrome c oxidase assembly chaperone	SM2011_RS02100	FixQ2 nitrogen fixation protein	SM2011_a0767	True	True	True
CP004138.1:667900-668052:-	CP004138.1	NC_020527.1	pSymA	667900	668052	50	-	3		CcoQ/FixQ family Cbb3-type cytochrome c oxidase assembly chaperone	SM2011_RS03315	FixQ1 nitrogen fixation protein	SM2011_a1214	True	True	True			True							1	0	1			SM2011_RS03315|GBK|prod|NC_020527_668052_667900_-3_ATG_50
CP004138.1:180623-180775:-	CP004138.1	NC_020527.1	pSymA	180623	180775	50	-	2									True
CP004138.1:952579-952731:+	CP004138.1	NC_020527.1	pSymA	952579	952731	50	+	1									True
CP004138.1:1092110-1092262:-	CP004138.1	NC_020527.1	pSymA	1092110	1092262	50	-	2									True
CP004140.1:1354456-1354608:+	CP004140.1	NC_020528.1	chrom	1354456	1354608	50	+	1									True
CP004140.1:2581061-2581213:-	CP004140.1	NC_020528.1	chrom	2581061	2581213	50	-	3									True
CP004139.1:1306830-1306982:+	CP004139.1	NC_020560.1	pSymB	1306830	1306982	50	+	3											True							1	1	0		Smel_pSymA_pSymB_pRK415ORF|NC_020560_1306830_1306982_+3_ATG_50
CP004140.1:2524485-2524640:+	CP004140.1	NC_020528.1	chrom	2524485	2524640	51	+	3	novel RiboSeq sORF, intergenic								True	True				8		Ribo-seq
CP004140.1:3493506-3493661:-	CP004140.1	NC_020528.1	chrom	3493506	3493661	51	-	2	novel RiboSeq sORF, out of frame overlap with end of hypothetical protein								True	True						Ribo-seq
CP004140.1:2177232-2177387:-	CP004140.1	NC_020528.1	chrom	2177232	2177387	51	-	2		DUF3309 domain-containing protein	SM2011_RS33785	putative transmembrane protein	SM2011_c04189		True
CP004140.1:1426833-1426988:+	CP004140.1	NC_020528.1	chrom	1426833	1426988	51	+	3		hypothetical protein	SM2011_RS33565	putative transmembrane protein	SM2011_c01357	True	True	True
CP004140.1:2984093-2984248:-	CP004140.1	NC_020528.1	chrom	2984093	2984248	51	-	3		hypothetical protein	SM2011_RS33975	putative transmembrane protein	SM2011_c03986		True
CP004139.1:1318163-1318318:-	CP004139.1	NC_020560.1	pSymB	1318163	1318318	51	-	3		hypothetical protein	SM2011_RS33005	Hypothetical protein	SM2011_b21680		True
CP004139.1:1363972-1364127:+	CP004139.1	NC_020560.1	pSymB	1363972	1364127	51	+	1		hypothetical protein	SM2011_RS33100	Hypothetical protein	SM2011_b21685		True
CP004140.1:1127284-1127439:-	CP004140.1	NC_020528.1	chrom	1127284	1127439	51	-	1		hypothetical protein	SM2011_RS33495	Hypothetical protein	SM2011_c02373	True	True	True
CP004140.1:2522172-2522327:-	CP004140.1	NC_020528.1	chrom	2522172	2522327	51	-	2		hypothetical protein	SM2011_RS33885	Hypothetical protein	SM2011_c01589		True
CP004138.1:27785-27940:+	CP004138.1	NC_020527.1	pSymA	27785	27940	51	+	2	not in RefSeq 2017			hypothetical protein	SM2011_a6012	True	True
CP004138.1:642309-642464:-	CP004138.1	NC_020527.1	pSymA	642309	642464	51	-	1	not in RefSeq 2017			Hypothetical protein	SM2011_a1172	True	True
CP004138.1:1066121-1066276:-	CP004138.1	NC_020527.1	pSymA	1066121	1066276	51	-	2	not in RefSeq 2017			hypothetical protein	SM2011_a6438		True
CP004138.1:1189609-1189764:-	CP004138.1	NC_020527.1	pSymA	1189609	1189764	51	-	3	not in RefSeq 2017			hypothetical protein	SM2011_a6489		True
CP004139.1:72259-72414:+	CP004139.1	NC_020560.1	pSymB	72259	72414	51	+	1	not in RefSeq 2017			Hypothetical protein	SM2011_b20061	True	True	True
CP004139.1:1350031-1350186:+	CP004139.1	NC_020560.1	pSymB	1350031	1350186	51	+	1	not in RefSeq 2017			Hypothetical protein	SM2011_b21684	True	True
CP004138.1:699305-699460:+	CP004138.1	NC_020527.1	pSymA	699305	699460	51	+	2	new in RefSeq 2017	hypothetical protein	SM2011_RS34275						True	True
CP004138.1:982183-982338:-	CP004138.1	NC_020527.1	pSymA	982183	982338	51	-	3									True
CP004139.1:834235-834390:+	CP004139.1	NC_020560.1	pSymB	834235	834390	51	+	1									True
CP004139.1:841478-841633:+	CP004139.1	NC_020560.1	pSymB	841478	841633	51	+	2									True
CP004139.1:1395576-1395731:-	CP004139.1	NC_020560.1	pSymB	1395576	1395731	51	-	2									True
CP004139.1:1438528-1438683:+	CP004139.1	NC_020560.1	pSymB	1438528	1438683	51	+	1									True
CP004138.1:189902-190057:+	CP004138.1	NC_020527.1	pSymA	189902	190057	51	+	3											True							1	1	0		Smel_pSymA_pSymB_pRK415ORF_+6aa_orf|NC_020527_189902_190057_+2_TTG_51
CP004140.1:825722-825877:+	CP004140.1	NC_020528.1	chrom	825722	825877	51	+	2											True							1	1	0		Smel_pSymA_pSymB_pRK415ORF|NC_020528_825722_825877_+2_GTG_51
CP004140.1:1433569-1433724:+	CP004140.1	NC_020528.1	chrom	1433569	1433724	51	+	1											True							1	1	0		Smel_pSymA_pSymB_pRK415ORF|NC_020528_1433569_1433724_+1_ATG_51
CP004140.1:1679573-1679731:-	CP004140.1	NC_020528.1	chrom	1679573	1679731	52	-	3	SEP detected by proteomics	hypothetical protein	SM2011_RS33635	putative transmembrane protein	SM2011_c01239		True				True	True	Both				True	120	54	66	1a	SM2011_RS33635|GBK|geno|prod|NC_020528_1679731_1679573_-3_ATG_52	SM2011_RS33635|GBK|geno|prod|NC_020528_1679731_1679573_-3_ATG_52
CP004140.1:2317764-2317922:+	CP004140.1	NC_020528.1	chrom	2317764	2317922	52	+	3		hypothetical protein	SM2011_RS33835	putative signal peptide protein	SM2011_c01470		True
CP004140.1:2141558-2141716:-	CP004140.1	NC_020528.1	chrom	2141558	2141716	52	-	3	SEP detected by proteomics	entericidin	SM2011_RS24435	Putative entericidin B signal peptide protein	SM2011_c04332	True	True	True			True	True	Both				True	52	7	45	1a	SM2011_RS24435|GBK|geno|+247aa_chemg|NC_020528_2141716_2141558_-3_ATG_52	SM2011_RS24435|GBK|geno|NC_020528_2141716_2141558_-3_ATG_52
CP004138.1:957052-957210:+	CP004138.1	NC_020527.1	pSymA	957052	957210	52	+	1		hypothetical protein	SM2011_RS34295	hypothetical protein	SM2011_a6392		True
CP004139.1:681854-682012:-	CP004139.1	NC_020560.1	pSymB	681854	682012	52	-	3		hypothetical protein	SM2011_RS32800	Hypothetical protein	SM2011_b21049	True	True
CP004139.1:536209-536367:+	CP004139.1	NC_020560.1	pSymB	536209	536367	52	+	1	not in RefSeq 2017			Hypothetical protein	SM2011_b22022	True	True
CP004139.1:669164-669322:-	CP004139.1	NC_020560.1	pSymB	669164	669322	52	-	3	not in RefSeq 2017			hypothetical protein	SM2011_b23184	True	True	True
CP004139.1:1405885-1406043:-	CP004139.1	NC_020560.1	pSymB	1405885	1406043	52	-	1	SEP detected by proteomics (not in RefSeq 2017 anymore)			hypothetical protein	SM2011_b23398	True	True	True			True	True	Both				True	30	11	19	1a	Smel_pSymA_pSymB_pRK415GBKSM2011_b23398|+6aa_prod|NC_020560_1406043_1405885_-1_ATG_52	Smel_pSymA_pSymB_pRK415GBKSM2011_b23398|+6aa_prod|NC_020560_1406043_1405885_-1_ATG_52
CP004138.1:546701-546859:-	CP004138.1	NC_020527.1	pSymA	546701	546859	52	-	2									True
CP004138.1:619303-619461:+	CP004138.1	NC_020527.1	pSymA	619303	619461	52	+	1									True
CP004140.1:448520-448678:-	CP004140.1	NC_020528.1	chrom	448520	448678	52	-	3									True
CP004140.1:1092052-1092210:-	CP004140.1	NC_020528.1	chrom	1092052	1092210	52	-	1									True
CP004140.1:2274140-2274298:-	CP004140.1	NC_020528.1	chrom	2274140	2274298	52	-	3									True
CP004140.1:2376071-2376229:-	CP004140.1	NC_020528.1	chrom	2376071	2376229	52	-	3									True
CP004138.1:1106703-1106861:-	CP004138.1	NC_020527.1	pSymA	1106703	1106861	52	-	1											True							1	1	0		Smel_pSymA_pSymB_pRK415ORF_+26aa_orf|NC_020527_1106861_1106703_-1_TTG_52
CP004138.1:1182634-1182792:-	CP004138.1	NC_020527.1	pSymA	1182634	1182792	52	-	3											True							1	1	0		Smel_pSymA_pSymB_pRK415ORF|NC_020527_1182792_1182634_-3_ATG_52
CP004139.1:649720-649881:-	CP004139.1	NC_020560.1	pSymB	649720	649881	53	-	1		hypothetical protein	SM2011_RS32725	putative transmembrane protein	SM2011_b21028	True	True
CP004140.1:360167-360328:-	CP004140.1	NC_020528.1	chrom	360167	360328	53	-	3		hypothetical protein	SM2011_RS33280	putative signal peptide protein	SM2011_c00409	True	True	True
CP004138.1:334095-334256:+	CP004138.1	NC_020527.1	pSymA	334095	334256	53	+	3		hypothetical protein	SM2011_RS31680	Hypothetical protein	SM2011_a0625	True	True
CP004138.1:401269-401430:+	CP004138.1	NC_020527.1	pSymA	401269	401430	53	+	1		hypothetical protein	SM2011_RS31760	Hypothetical protein	SM2011_a0747		True
CP004138.1:589575-589736:+	CP004138.1	NC_020527.1	pSymA	589575	589736	53	+	3		hypothetical protein	SM2011_RS31975	Hypothetical protein	SM2011_a1081		True
CP004139.1:310121-310282:-	CP004139.1	NC_020560.1	pSymB	310121	310282	53	-	3		hypothetical protein	SM2011_RS32520	hypothetical protein	SM2011_b20302	True	True
CP004140.1:2319708-2319869:-	CP004140.1	NC_020528.1	chrom	2319708	2319869	53	-	2		hypothetical protein	SM2011_RS33840	Hypothetical protein	SM2011_c04453		True
CP004140.1:3354896-3355057:-	CP004140.1	NC_020528.1	chrom	3354896	3355057	53	-	3		hypothetical protein	SM2011_RS34045	Hypothetical protein	SM2011_c03746		True
CP004140.1:3419378-3419539:+	CP004140.1	NC_020528.1	chrom	3419378	3419539	53	+	2	not in RefSeq 2017			hypothetical protein	SM2011_c07159		True
CP004140.1:110613-110774:-	CP004140.1	NC_020528.1	chrom	110613	110774	53	-	2		hypothetical protein	SM2011_RS33220	Conserved hypothetical transmembrane protein	SM2011_c02617		True
CP004138.1:378239-378400:+	CP004138.1	NC_020527.1	pSymA	378239	378400	53	+	2									True
CP004140.1:111752-111913:+	CP004140.1	NC_020528.1	chrom	111752	111913	53	+	2									True
CP004140.1:1473149-1473310:-	CP004140.1	NC_020528.1	chrom	1473149	1473310	53	-	3									True
CP004140.1:1753894-1754055:-	CP004140.1	NC_020528.1	chrom	1753894	1754055	53	-	1									True
CP004140.1:2360247-2360408:-	CP004140.1	NC_020528.1	chrom	2360247	2360408	53	-	2									True
CP004139.1:317006-317167:-	CP004139.1	NC_020560.1	pSymB	317006	317167	53	-	3											True							1	1	0		Smel_pSymA_pSymB_pRK415ORF_+5aa_orf|NC_020560_317167_317006_-3_GTG_53
CP004140.1:1201380-1201541:+	CP004140.1	NC_020528.1	chrom	1201380	1201541	53	+	3											True							1	1	0		Smel_pSymA_pSymB_pRK415ORF|NC_020528_1201380_1201541_+3_ATG_53
CP004139.1:43378-43542:-	CP004139.1	NC_020560.1	pSymB	43378	43542	54	-	1	novel RiboSeq sORF. Annotated as pseudogene in RefSeq 2017; in RefSeq 2022 annotated as bona fide CDS (metallochaperone AztD) MS evidence -> 1 PSM								True	True	True					Ribo-seq		1	0	1			Smel_pSymA_pSymB_pRK415PROD|RIBO|NC_020560_43542_43378_-1_ATG_54
CP004140.1:817063-817227:+	CP004140.1	NC_020528.1	chrom	817063	817227	54	+	1		DUF1328 domain-containing protein	SM2011_RS33415	putative transmembrane protein	SM2011_c00796		True
CP004140.1:1820311-1820475:+	CP004140.1	NC_020528.1	chrom	1820311	1820475	54	+	1		hypothetical protein	SM2011_RS33675	putative transmembrane protein	SM2011_c00250		True
CP004140.1:1748765-1748929:+	CP004140.1	NC_020528.1	chrom	1748765	1748929	54	+	2		hypothetical protein	SM2011_RS34540	hypothetical protein	SM2011_c06540		True
CP004140.1:242731-242895:-	CP004140.1	NC_020528.1	chrom	242731	242895	54	-	1		toxin-antitoxin system HicB family antitoxin	SM2011_RS33245	Hypothetical protein	SM2011_c02887	True	True	True
CP004138.1:1213485-1213649:+	CP004138.1	NC_020527.1	pSymA	1213485	1213649	54	+	3	not in RefSeq 2017			hypothetical protein	SM2011_a6502	True	True	True
CP004139.1:426974-427138:-	CP004139.1	NC_020560.1	pSymB	426974	427138	54	-	3	not in RefSeq 2017			hypothetical protein	SM2011_b20412	True	True	True
CP004139.1:579968-580132:-	CP004139.1	NC_020560.1	pSymB	579968	580132	54	-	3	not in RefSeq 2017			Hypothetical protein	SM2011_b20555	True	True
CP004139.1:1532452-1532616:+	CP004139.1	NC_020560.1	pSymB	1532452	1532616	54	+	1	(NOT completley novel RiboSeq; Gbk, RefSeq match; length difference, now identical in RefSeq 2022)	hypothetical protein							True	True
CP004140.1:1785371-1785535:+	CP004140.1	NC_020528.1	chrom	1785371	1785535	54	+	2	new in RefSeq 2017	hypothetical protein	SM2011_RS34545						True
CP004140.1:807437-807601:+	CP004140.1	NC_020528.1	chrom	807437	807601	54	+	2									True
CP004140.1:908120-908284:+	CP004140.1	NC_020528.1	chrom	908120	908284	54	+	2									True
CP004140.1:2059493-2059657:-	CP004140.1	NC_020528.1	chrom	2059493	2059657	54	-	3									True
CP004140.1:2305052-2305216:+	CP004140.1	NC_020528.1	chrom	2305052	2305216	54	+	2									True
CP004140.1:1356655-1356819:-	CP004140.1	NC_020528.1	chrom	1356655	1356819	54	-	1											True							2	2	0		Smel_pSymA_pSymB_pRK415ORF_+4aa_orf|NC_020528_1356819_1356655_-1_TTG_54
CP004140.1:1581151-1581315:+	CP004140.1	NC_020528.1	chrom	1581151	1581315	54	+	1											True							2	2	0		Smel_pSymA_pSymB_pRK415ORF_+18aa_orf|NC_020528_1581151_1581315_+1_CTG_54
CP004140.1:1817292-1817456:+	CP004140.1	NC_020528.1	chrom	1817292	1817456	54	+	3											True							1	1	0		Smel_pSymA_pSymB_pRK415ORF|NC_020528_1817292_1817456_+3_ATG_54
CP004140.1:1411963-1412130:-	CP004140.1	NC_020528.1	chrom	1411963	1412130	55	-	1	SEP detected by proteomics	50S ribosomal protein L33	SM2011_RS20920	putative 50S ribosomal protein L33	SM2011_c01369	True	True	True			True	True	Both				True	20	10	10	1a	SM2011_RS20920|GBK|geno|prod|NC_020528_1412130_1411963_-1_ATG_55	SM2011_RS20920|GBK|geno|prod|NC_020528_1412130_1411963_-1_ATG_55
CP004138.1:65493-65660:-	CP004138.1	NC_020527.1	pSymA	65493	65660	55	-	1		hypothetical protein	SM2011_RS31500	Hypothetical protein	SM2011_a0121	True	True	True
CP004139.1:647213-647380:+	CP004139.1	NC_020560.1	pSymB	647213	647380	55	+	2		hypothetical protein	SM2011_RS32715	Hypothetical protein	SM2011_b21024	True	True				True							1	0	1			SM2011_RS32715|GBK|NC_020560_647213_647380_+2_TTG_55
CP004140.1:1963394-1963561:-	CP004140.1	NC_020528.1	chrom	1963394	1963561	55	-	3		hypothetical protein	SM2011_RS33710	Hypothetical protein	SM2011_c00193		True
CP004140.1:2265828-2265995:+	CP004140.1	NC_020528.1	chrom	2265828	2265995	55	+	3		hypothetical protein	SM2011_RS33815	Hypothetical protein	SM2011_c01417		True
CP004138.1:1003376-1003543:+	CP004138.1	NC_020527.1	pSymA	1003376	1003543	55	+	2	not in RefSeq 2017			Hypothetical protein	SM2011_a1767		True
CP004138.1:662290-662457:-	CP004138.1	NC_020527.1	pSymA	662290	662457	55	-	3		nitrogen fixation protein FixS	SM2011_RS03290	FixS1 nitrogen fixation protein	SM2011_a1208	True	True	True
CP004140.1:2623595-2623762:-	CP004140.1	NC_020528.1	chrom	2623595	2623762	55	-	3	not in RefSeq 2017			Anti-sigma factor	SM2011_c01505		True
CP004138.1:127706-127873:+	CP004138.1	NC_020527.1	pSymA	127706	127873	55	+	3									True
CP004139.1:1537923-1538090:+	CP004139.1	NC_020560.1	pSymB	1537923	1538090	55	+	3									True
CP004140.1:2545616-2545783:+	CP004140.1	NC_020528.1	chrom	2545616	2545783	55	+	2									True
CP004140.1:2714161-2714328:-	CP004140.1	NC_020528.1	chrom	2714161	2714328	55	-	1									True
CP004140.1:2960706-2960873:-	CP004140.1	NC_020528.1	chrom	2960706	2960873	55	-	2									True
CP004140.1:2952040-2952207:-	CP004140.1	NC_020528.1	chrom	2952040	2952207	55	-	1											True							1	1	0		Smel_pSymA_pSymB_pRK415ORF|NC_020528_2952207_2952040_-1_GTG_55
CP004140.1:3625542-3625709:-	CP004140.1	NC_020528.1	chrom	3625542	3625709	55	-	2											True							1	1	0		Smel_pSymA_pSymB_pRK415ORF_+36aa_orf|NC_020528_3625709_3625542_-2_TTG_55
CP004140.1:676472-676642:-	CP004140.1	NC_020528.1	chrom	676472	676642	56	-	3	not in RefSeq 2017			Putative transposase number 1 for insertion sequence ISRm30	SM2011_c04430		True
CP004140.1:813353-813523:+	CP004140.1	NC_020528.1	chrom	813353	813523	56	+	2		hypothetical protein	SM2011_RS33410	putative transmembrane protein	SM2011_c00792		True
CP004139.1:998154-998324:-	CP004139.1	NC_020560.1	pSymB	998154	998324	56	-	2		hypothetical protein	SM2011_RS32860	putative exported peptide protein	SM2011_b21329	True	True
CP004138.1:868560-868730:-	CP004138.1	NC_020527.1	pSymA	868560	868730	56	-	1		Flp family type IVb pilin	SM2011_RS04305	PilA2 pilus assembly protein	SM2011_a1570	True	True
CP004140.1:3620169-3620339:+	CP004140.1	NC_020528.1	chrom	3620169	3620339	56	+	3		hypothetical protein	SM2011_RS34175	Hypothetical protein	SM2011_c04409	True	True	True
CP004138.1:329069-329239:+	CP004138.1	NC_020527.1	pSymA	329069	329239	56	+	2		CcoQ/FixQ family Cbb3-type cytochrome c oxidase assembly chaperone	SM2011_RS01670	FixQ3 nitrogen fixation protein	SM2011_a0616	True	True
CP004140.1:1099415-1099585:+	CP004140.1	NC_020528.1	chrom	1099415	1099585	56	+	2	(NOT completley novel RiboSeq; RefSeq match; length difference, now identical in RefSeq 2022)	hypothetical protein							True	True				2	True
CP004138.1:1080801-1080971:+	CP004138.1	NC_020527.1	pSymA	1080801	1080971	56	+	3	new in RefSeq 2017, completely removed in RefSeq 2022!!!	hypothetical protein	SM2011_RS34310						True	True
CP004138.1:238186-238356:+	CP004138.1	NC_020527.1	pSymA	238186	238356	56	+	1									True
CP004138.1:244205-244375:+	CP004138.1	NC_020527.1	pSymA	244205	244375	56	+	2									True
CP004138.1:441918-442088:+	CP004138.1	NC_020527.1	pSymA	441918	442088	56	+	3									True
CP004138.1:641787-641957:-	CP004138.1	NC_020527.1	pSymA	641787	641957	56	-	1									True
CP004139.1:1322909-1323079:+	CP004139.1	NC_020560.1	pSymB	1322909	1323079	56	+	2									True
CP004140.1:2627964-2628134:-	CP004140.1	NC_020528.1	chrom	2627964	2628134	56	-	2									True
CP004140.1:3123975-3124145:-	CP004140.1	NC_020528.1	chrom	3123975	3124145	56	-	2									True
CP004140.1:466599-466769:-	CP004140.1	NC_020528.1	chrom	466599	466769	56	-	2											True							1	1	0		Smel_pSymA_pSymB_pRK415ORF_+9aa_orf|NC_020528_466769_466599_-2_GTG_56
CP004140.1:1478465-1478635:+	CP004140.1	NC_020528.1	chrom	1478465	1478635	56	+	2											True							1	1	0		Smel_pSymA_pSymB_pRK415GENOSM2011AM_1443|chemg|NC_020528_1478465_1478635_+2_TTG_56
CP004140.1:2491337-2491507:+	CP004140.1	NC_020528.1	chrom	2491337	2491507	56	+	2											True							1	1	0		Smel_pSymA_pSymB_pRK415ORF|NC_020528_2491337_2491507_+2_ATG_56
CP004140.1:1142786-1142959:-	CP004140.1	NC_020528.1	chrom	1142786	1142959	57	-	3		hypothetical protein	SM2011_RS33510	putative unknown transmembrane protein	SM2011_c02388		True
CP004140.1:1142973-1143146:-	CP004140.1	NC_020528.1	chrom	1142973	1143146	57	-	2		hypothetical protein	SM2011_RS33515	putative unknown transmembrane protein	SM2011_c02389		True
CP004140.1:2828795-2828968:-	CP004140.1	NC_020528.1	chrom	2828795	2828968	57	-	3		Flp family type IVb pilin	SM2011_RS27735	Putative pilus assembly protein	SM2011_c02446	True	True	True
CP004140.1:2143680-2143853:+	CP004140.1	NC_020528.1	chrom	2143680	2143853	57	+	3		membrane protein	SM2011_RS33770	putative lipoprotein transmembrane	SM2011_c04335		True
CP004139.1:94903-95076:-	CP004139.1	NC_020560.1	pSymB	94903	95076	57	-	1		DUF1328 domain-containing protein	SM2011_RS32480	Hypothetical protein transmembrane	SM2011_b20084		True
CP004139.1:1331314-1331487:-	CP004139.1	NC_020560.1	pSymB	1331314	1331487	57	-	1		DUF3606 domain-containing protein	SM2011_RS33060	Hypothetical protein	SM2011_b21683	True	True	True
CP004140.1:2996108-2996281:-	CP004140.1	NC_020528.1	chrom	2996108	2996281	57	-	3	unique SEP - Custom iPtgxDB only	DUF465 domain-containing protein	SM2011_RS33980	Hypothetical protein	SM2011_c03999	True	True	True			True	True	Custom				True	5	0	5	1a		SM2011_RS33980|GBK|geno|prod|NC_020528_2996281_2996108_-3_ATG_57
CP004139.1:232509-232682:+	CP004139.1	NC_020560.1	pSymB	232509	232682	57	+	3		hypothetical protein	SM2011_RS32515	Hypothetical protein	SM2011_b20226		True
CP004139.1:414655-414828:-	CP004139.1	NC_020560.1	pSymB	414655	414828	57	-	1		hypothetical protein	SM2011_RS32575	Hypothetical protein	SM2011_b20401	True	True
CP004138.1:1004266-1004439:-	CP004138.1	NC_020527.1	pSymA	1004266	1004439	57	-	3		type II toxin-antitoxin system RelE/ParE family toxin	SM2011_RS04885	Hypothetical protein	SM2011_a1770		True
CP004138.1:1004436-1004609:-	CP004138.1	NC_020527.1	pSymA	1004436	1004609	57	-	1	not in RefSeq 2017			hypothetical protein	SM2011_a6409		True
CP004140.1:1718114-1718287:-	CP004140.1	NC_020528.1	chrom	1718114	1718287	57	-	3	not in RefSeq 2017			Hypothetical protein	SM2011_c01210		True
CP004138.1:588035-588208:-	CP004138.1	NC_020527.1	pSymA	588035	588208	57	-	2									True
CP004140.1:1010768-1010941:-	CP004140.1	NC_020528.1	chrom	1010768	1010941	57	-	3											True							1	1	0		Smel_pSymA_pSymB_pRK415ORF_+22aa_orf|NC_020528_1010941_1010768_-3_CTG_57
CP004140.1:1369186-1369359:+	CP004140.1	NC_020528.1	chrom	1369186	1369359	57	+	1											True							1	1	0		Smel_pSymA_pSymB_pRK415ORF_+33aa_orf|NC_020528_1369186_1369359_+1_CTG_57
CP004140.1:3519109-3519285:+	CP004140.1	NC_020528.1	chrom	3519109	3519285	58	+	1		heme exporter protein CcmD	SM2011_RS30870	Putative heme exporter D (cytochrome C-type biogenesis protein) transmembrane	SM2011_c03850	True	True	True			True							1	0	1			SM2011_RS30870|GBK|geno|prod|NC_020528_3519109_3519285_+1_ATG_58
CP004140.1:3359428-3359604:+	CP004140.1	NC_020528.1	chrom	3359428	3359604	58	+	1		bacteriophage DNA-binding transcription regulator	SM2011_RS30165	Putative bacteriophage DNA-binding transcription regulator	SM2011_c05011		True
CP004140.1:1127477-1127653:-	CP004140.1	NC_020528.1	chrom	1127477	1127653	58	-	3	SEP detected by proteomics	hypothetical protein	SM2011_RS33500	Hypothetical protein	SM2011_c02374	True	True	True			True	True	Both				True	166	79	87	1a	SM2011_RS33500|GBK|geno|prod|NC_020528_1127653_1127477_-3_ATG_58	SM2011_RS33500|GBK|geno|prod|NC_020528_1127653_1127477_-3_ATG_58
CP004138.1:1009212-1009388:-	CP004138.1	NC_020527.1	pSymA	1009212	1009388	58	-	1		hypothetical protein	SM2011_RS32215	Hypothetical protein	SM2011_a1783	True	True	True
CP004139.1:1318413-1318589:+	CP004139.1	NC_020560.1	pSymB	1318413	1318589	58	+	3		hypothetical protein	SM2011_RS33010	Hypothetical protein	SM2011_b21681		True
CP004140.1:3393084-3393260:+	CP004140.1	NC_020528.1	chrom	3393084	3393260	58	+	3		hypothetical protein	SM2011_RS34115	Hypothetical protein	SM2011_c05012	True	True	True
CP004138.1:244199-244375:+	CP004138.1	NC_020527.1	pSymA	244199	244375	58	+	2	not in RefSeq 2017			hypothetical protein	SM2011_a6103	True	True	True
CP004138.1:605543-605719:+	CP004138.1	NC_020527.1	pSymA	605543	605719	58	+	2	not in RefSeq 2017			hypothetical protein	SM2011_a6258		True
CP004139.1:533931-534107:+	CP004139.1	NC_020560.1	pSymB	533931	534107	58	+	3									True
CP004139.1:1272962-1273138:-	CP004139.1	NC_020560.1	pSymB	1272962	1273138	58	-	3									True
CP004140.1:676959-677135:-	CP004140.1	NC_020528.1	chrom	676959	677135	58	-	2									True
CP004140.1:1529574-1529750:-	CP004140.1	NC_020528.1	chrom	1529574	1529750	58	-	2									True
CP004140.1:1673112-1673288:-	CP004140.1	NC_020528.1	chrom	1673112	1673288	58	-	2									True
CP004138.1:628598-628774:-	CP004138.1	NC_020527.1	pSymA	628598	628774	58	-	2											True							1	1	0		Smel_pSymA_pSymB_pRK415ORF|NC_020527_628774_628598_-2_GTG_58
CP004139.1:199103-199279:-	CP004139.1	NC_020560.1	pSymB	199103	199279	58	-	3											True							2	2	0		Smel_pSymA_pSymB_pRK415ORF|NC_020560_199279_199103_-3_ATG_58
CP004140.1:3639915-3640091:-	CP004140.1	NC_020528.1	chrom	3639915	3640091	58	-	2											True							1	1	0		Smel_pSymA_pSymB_pRK415CHEMG|NC_020528_3640091_3639915_-2_GTG_58
CP004139.1:345349-345528:+	CP004139.1	NC_020560.1	pSymB	345349	345528	59	+	1		hypothetical protein	SM2011_RS08225	Hypothetical protein	SM2011_b20340	True	True
CP004139.1:966348-966527:+	CP004139.1	NC_020560.1	pSymB	966348	966527	59	+	3		hypothetical protein	SM2011_RS32855	Hypothetical protein	SM2011_b21667	True	True
CP004140.1:3402630-3402809:+	CP004140.1	NC_020528.1	chrom	3402630	3402809	59	+	3	not in RefSeq 2017			Hypothetical protein	SM2011_c03284		True
CP004140.1:2181026-2181205:+	CP004140.1	NC_020528.1	chrom	2181026	2181205	59	+	2	unique SEP - Custom iPtgxDB only (new, added in RefSeq 2017, detected with WB)	hypothetical protein	SM2011_RS24670						True	True	True	True	Custom	7	True		True	2	0	2	1a		SM2011_RS24670|geno|prod|RIBO|NC_020528_2181026_2181205_+2_TTG_59
CP004139.1:1450358-1450537:+	CP004139.1	NC_020560.1	pSymB	1450358	1450537	59	+	2	(NOT completley novel RiboSeq; RefSeq match; length difference)	hypothetical protein							True	True
CP004138.1:759186-759365:-	CP004138.1	NC_020527.1	pSymA	759186	759365	59	-	1	new in RefSeq 2017	hypothetical protein	SM2011_RS03800						True
CP004140.1:1596542-1596721:+	CP004140.1	NC_020528.1	chrom	1596542	1596721	59	+	2									True
CP004140.1:2398420-2398599:+	CP004140.1	NC_020528.1	chrom	2398420	2398599	59	+	1									True
CP004140.1:2635263-2635442:+	CP004140.1	NC_020528.1	chrom	2635263	2635442	59	+	3									True
CP004139.1:1441998-1442177:-	CP004139.1	NC_020560.1	pSymB	1441998	1442177	59	-	2											True							1	1	0		Smel_pSymA_pSymB_pRK415ORF|NC_020560_1442177_1441998_-2_CTG_59
CP004140.1:2133725-2133904:+	CP004140.1	NC_020528.1	chrom	2133725	2133904	59	+	2											True							1	1	0		Smel_pSymA_pSymB_pRK415ORF|NC_020528_2133725_2133904_+2_TTG_59
CP004140.1:2642134-2642313:-	CP004140.1	NC_020528.1	chrom	2642134	2642313	59	-	1											True							1	1	0		Smel_pSymA_pSymB_pRK415ORF|NC_020528_2642313_2642134_-1_TTG_59
CP004140.1:2615856-2616038:+	CP004140.1	NC_020528.1	chrom	2615856	2616038	60	+	3	novel SEP - Std iPtgxDB only (extension of hemin uptake protein hemP / hmuP)										True	True	Standard			proteomics	True	4	4	0	1a	SM2011_RS26725_+14aa_orf|NC_020528_2615856_2616038_+3_GTG_60
CP004140.1:160711-160893:+	CP004140.1	NC_020528.1	chrom	160711	160893	60	+	1	SEP detected by proteomics	Flp family type IVb pilin	SM2011_RS15030	Putative pilin subunit	SM2011_c04114	True	True	True			True	True	Both				True	21	1	20	1a; 2b	SM2011_RS15030|GBK|geno|prod|+5aa_chemg|NC_020528_160711_160893_+1_ATG_60	SM2011_RS15030|GBK|geno|prod|NC_020528_160711_160893_+1_ATG_60
CP004138.1:745275-745457:-	CP004138.1	NC_020527.1	pSymA	745275	745457	60	-	1		DUF3606 domain-containing protein	SM2011_RS03735	hypothetical protein	SM2011_a1361		True
CP004138.1:1014713-1014895:-	CP004138.1	NC_020527.1	pSymA	1014713	1014895	60	-	2		hypothetical protein	SM2011_RS32220	Hypothetical protein	SM2011_a5032	True	True
CP004139.1:1416602-1416784:-	CP004139.1	NC_020560.1	pSymB	1416602	1416784	60	-	3		hypothetical protein	SM2011_RS33150	Hypothetical protein	SM2011_b21689	True	True
CP004140.1:3409941-3410123:-	CP004140.1	NC_020528.1	chrom	3409941	3410123	60	-	2		hypothetical protein	SM2011_RS30360	Hypothetical protein	SM2011_c03289		True
CP004139.1:1024802-1024984:+	CP004139.1	NC_020560.1	pSymB	1024802	1024984	60	+	2	not in RefSeq 2017			Hypothetical protein	SM2011_b21360	True	True
CP004138.1:706060-706242:+	CP004138.1	NC_020527.1	pSymA	706060	706242	60	+	1	new in RefSeq 2017 (removed in RefSeq 2022)	hypothetical protein	SM2011_RS03530						True	True
CP004139.1:278904-279086:-	CP004139.1	NC_020560.1	pSymB	278904	279086	60	-	2	new in RefSeq 2017	hypothetical protein	SM2011_RS07910								True							2	1	1		SM2011_RS07910|prod|NC_020560_279086_278904_-2_ATG_60	SM2011_RS07910|prod|NC_020560_279086_278904_-2_ATG_60
CP004140.1:825565-825747:-	CP004140.1	NC_020528.1	chrom	825565	825747	60	-	1	new SEP in RefSeq 2017, detected by proteomics	hypothetical protein	SM2011_RS18145								True	True	Both				True	12	6	6	1a	SM2011_RS18145|geno|prod|NC_020528_825747_825565_-1_ATG_60	SM2011_RS18145|geno|prod|NC_020528_825747_825565_-1_ATG_60
CP004138.1:1018902-1019084:-	CP004138.1	NC_020527.1	pSymA	1018902	1019084	60	-	1									True
CP004138.1:1246079-1246261:-	CP004138.1	NC_020527.1	pSymA	1246079	1246261	60	-	2									True
CP004138.1:1253985-1254167:-	CP004138.1	NC_020527.1	pSymA	1253985	1254167	60	-	1									True
CP004139.1:1141430-1141612:-	CP004139.1	NC_020560.1	pSymB	1141430	1141612	60	-	3									True
CP004140.1:1303033-1303215:+	CP004140.1	NC_020528.1	chrom	1303033	1303215	60	+	1									True
CP004140.1:2242553-2242735:-	CP004140.1	NC_020528.1	chrom	2242553	2242735	60	-	3									True
CP004140.1:3117355-3117537:-	CP004140.1	NC_020528.1	chrom	3117355	3117537	60	-	1									True
CP004140.1:484692-484874:-	CP004140.1	NC_020528.1	chrom	484692	484874	60	-	2											True							1	1	0		Smel_pSymA_pSymB_pRK415ORF_+25aa_orf|NC_020528_484874_484692_-2_CTG_60
CP004140.1:1128033-1128215:+	CP004140.1	NC_020528.1	chrom	1128033	1128215	60	+	3											True							1	1	0		Smel_pSymA_pSymB_pRK415ORF|NC_020528_1128033_1128215_+3_ATG_60
CP004140.1:1581915-1582097:-	CP004140.1	NC_020528.1	chrom	1581915	1582097	60	-	2											True							1	1	0		Smel_pSymA_pSymB_pRK415ORF|NC_020528_1582097_1581915_-2_ATG_60
CP004140.1:1791576-1791758:-	CP004140.1	NC_020528.1	chrom	1791576	1791758	60	-	2											True							1	1	0		Smel_pSymA_pSymB_pRK415ORF|NC_020528_1791758_1791576_-2_GTG_60
CP004140.1:3551740-3551925:-	CP004140.1	NC_020528.1	chrom	3551740	3551925	61	-	1	SEP detected by proteomics	50S ribosomal protein L32	SM2011_RS31025	putative 50S ribosomal protein L32	SM2011_c03881	True	True	True			True	True	Both				True	75	31	44	1a; 2b	SM2011_RS31025|GBK|geno|prod|+4aa_chemg|NC_020528_3551925_3551740_-1_ATG_61	SM2011_RS31025|GBK|geno|prod|NC_020528_3551925_3551740_-1_ATG_61
CP004138.1:680132-680317:-	CP004138.1	NC_020527.1	pSymA	680132	680317	61	-	2		periplasmic nitrate reductase, NapE protein	SM2011_RS03385	NapE component of periplasmic nitrate reductase	SM2011_a1241		True
CP004140.1:2547411-2547596:+	CP004140.1	NC_020528.1	chrom	2547411	2547596	61	+	3	SEP detected by proteomics	DUF1059 domain-containing protein	SM2011_RS26395	hypothetical protein	SM2011_c02699		True				True	True	Both				True	11	2	9	1a; 2b	SM2011_RS26395|GBK|geno|prod|+9aa_chemg|NC_020528_2547411_2547596_+3_ATG_61	SM2011_RS26395|GBK|geno|prod|NC_020528_2547411_2547596_+3_ATG_61
CP004139.1:1321487-1321672:+	CP004139.1	NC_020560.1	pSymB	1321487	1321672	61	+	2	unique SEP - Custom iPtgxDB only	hypothetical protein	SM2011_RS33030	Hypothetical protein	SM2011_b21682	True	True	True			True	True	Custom				True	6	0	6	1a		SM2011_RS33030|GBK|prod|NC_020560_1321487_1321672_+2_ATG_61
CP004139.1:74537-74722:+	CP004139.1	NC_020560.1	pSymB	74537	74722	61	+	2		hypothetical protein	SM2011_RS06910	Hypothetical protein	SM2011_b20066		True
CP004139.1:278660-278845:-	CP004139.1	NC_020560.1	pSymB	278660	278845	61	-	3		hypothetical protein	SM2011_RS07905	Hypothetical protein	SM2011_b20273	True	True	True
CP004139.1:345733-345918:+	CP004139.1	NC_020560.1	pSymB	345733	345918	61	+	1		hypothetical protein	SM2011_RS08235	Hypothetical protein	SM2011_b20341	True	True
CP004139.1:1405101-1405286:-	CP004139.1	NC_020560.1	pSymB	1405101	1405286	61	-	2		hypothetical protein	SM2011_RS33140	Hypothetical protein	SM2011_b21686		True
CP004139.1:279101-279286:-	CP004139.1	NC_020560.1	pSymB	279101	279286	61	-	3		membrane protein	SM2011_RS07915	Hypothetical protein	SM2011_b20274	True	True
CP004139.1:1535488-1535673:+	CP004139.1	NC_020560.1	pSymB	1535488	1535673	61	+	1		DUF2735 domain-containing protein	SM2011_RS13660	Glutamine synthetase translation inhibitor	SM2011_b20746	True	True	True
CP004140.1:436299-436484:+	CP004140.1	NC_020528.1	chrom	436299	436484	61	+	3									True
CP004140.1:1155882-1156067:-	CP004140.1	NC_020528.1	chrom	1155882	1156067	61	-	2									True
CP004140.1:1402507-1402692:-	CP004140.1	NC_020528.1	chrom	1402507	1402692	61	-	1											True							1	1	0		Smel_pSymA_pSymB_pRK415ORF|NC_020528_1402692_1402507_-1_GTG_61
CP004140.1:2199131-2199319:+	CP004140.1	NC_020528.1	chrom	2199131	2199319	62	+	2		addiction module toxin, HicA family	SM2011_RS24755	Hypothetical protein	SM2011_c04441	True	True
CP004140.1:2985718-2985906:+	CP004140.1	NC_020528.1	chrom	2985718	2985906	62	+	1	SEP detected by proteomics	DUF1192 domain-containing protein	SM2011_RS28495	Hypothetical protein	SM2011_c03988	True	True	True			True	True	Both				True	33	14	19	1a; 2b	SM2011_RS28495|GBK|geno|prod|NC_020528_2985718_2985906_+1_ATG_62	SM2011_RS28495|GBK|geno|prod|NC_020528_2985718_2985906_+1_ATG_62
CP004139.1:1406257-1406445:-	CP004139.1	NC_020560.1	pSymB	1406257	1406445	62	-	1		DUF3008 domain-containing protein	SM2011_RS13045	hypothetical protein	SM2011_b23399	True	True	True
CP004140.1:689849-690037:-	CP004140.1	NC_020528.1	chrom	689849	690037	62	-	3	SEP detected by proteomics	hypothetical protein	SM2011_RS17490	Hypothetical protein	SM2011_c02319	True	True	True			True	True	Both				True	29	12	17	1a	SM2011_RS17490|GBK|geno|prod|chemg|NC_020528_690037_689849_-3_ATG_62	SM2011_RS17490|GBK|geno|prod|NC_020528_690037_689849_-3_ATG_62
CP004138.1:608164-608352:-	CP004138.1	NC_020527.1	pSymA	608164	608352	62	-	3		hypothetical protein	SM2011_RS32025	hypothetical protein	SM2011_a6262		True
CP004139.1:59127-59315:+	CP004139.1	NC_020560.1	pSymB	59127	59315	62	+	3		hypothetical protein	SM2011_RS06830	Hypothetical protein	SM2011_b20047	True	True	True			True							2	1	1		SM2011_RS06830|GBK|prod|chemg|NC_020560_59127_59315_+3_ATG_62	SM2011_RS06830|GBK|prod|NC_020560_59127_59315_+3_ATG_62
CP004139.1:1309781-1309969:+	CP004139.1	NC_020560.1	pSymB	1309781	1309969	62	+	2		hypothetical protein	SM2011_RS12520	Hypothetical protein	SM2011_b21679		True
CP004140.1:2914055-2914243:-	CP004140.1	NC_020528.1	chrom	2914055	2914243	62	-	3		hypothetical protein	SM2011_RS28165	Hypothetical protein	SM2011_c00665		True
CP004138.1:192662-192850:-	CP004138.1	NC_020527.1	pSymA	192662	192850	62	-	2	not in RefSeq 2017			hypothetical protein	SM2011_a6070		True
CP004140.1:1785638-1785826:+	CP004140.1	NC_020528.1	chrom	1785638	1785826	62	+	2	not in RefSeq 2017			Hypothetical protein	SM2011_c00959		True
CP004140.1:1852995-1853183:+	CP004140.1	NC_020528.1	chrom	1852995	1853183	62	+	3	not in RefSeq 2017			Hypothetical protein	SM2011_c00284		True
CP004140.1:1346582-1346770:-	CP004140.1	NC_020528.1	chrom	1346582	1346770	62	-	3	not in RefSeq 2017			Conserved hypothetical signal peptide protein	SM2011_c01799		True
CP004140.1:815837-816025:+	CP004140.1	NC_020528.1	chrom	815837	816025	62	+	2		hypothetical protein	SM2011_RS18070	Anti-sigma factor	SM2011_c04884	True	True	True
CP004139.1:1093082-1093270:+	CP004139.1	NC_020560.1	pSymB	1093082	1093270	62	+	2	new in RefSeq 2017	hypothetical protein	SM2011_RS11550						True
CP004140.1:3471332-3471520:+	CP004140.1	NC_020528.1	chrom	3471332	3471520	62	+	2	new SEP in RefSeq 2017, detected by proteomics	hypothetical protein	SM2011_RS30635								True	True	Both				True	18	6	12	1a	SM2011_RS30635|+4aa_GBK|+67aa_chemg|NC_020528_3471332_3471520_+2_ATG_62	SM2011_RS30635|+4aa_GBK|NC_020528_3471332_3471520_+2_ATG_62
CP004138.1:776894-777082:-	CP004138.1	NC_020527.1	pSymA	776894	777082	62	-	2									True
CP004139.1:1512179-1512367:+	CP004139.1	NC_020560.1	pSymB	1512179	1512367	62	+	2									True
CP004139.1:1537902-1538090:+	CP004139.1	NC_020560.1	pSymB	1537902	1538090	62	+	3									True
CP004140.1:708781-708969:+	CP004140.1	NC_020528.1	chrom	708781	708969	62	+	1									True
CP004140.1:1149668-1149856:+	CP004140.1	NC_020528.1	chrom	1149668	1149856	62	+	2									True
CP004140.1:1341487-1341675:+	CP004140.1	NC_020528.1	chrom	1341487	1341675	62	+	1									True
CP004140.1:1375782-1375970:+	CP004140.1	NC_020528.1	chrom	1375782	1375970	62	+	3									True
CP004140.1:1677469-1677657:+	CP004140.1	NC_020528.1	chrom	1677469	1677657	62	+	1									True
CP004140.1:3554790-3554978:+	CP004140.1	NC_020528.1	chrom	3554790	3554978	62	+	3									True
CP004139.1:1257000-1257188:+	CP004139.1	NC_020560.1	pSymB	1257000	1257188	62	+	3											True							1	1	0		Smel_pSymA_pSymB_pRK415CHEMG|NC_020560_1257000_1257188_+3_ATG_62
CP004138.1:1166893-1167084:-	CP004138.1	NC_020527.1	pSymA	1166893	1167084	63	-	3		CsbD family protein	SM2011_RS05710	Hypothetical protein	SM2011_a2071	True	True
CP004138.1:835617-835808:-	CP004138.1	NC_020527.1	pSymA	835617	835808	63	-	1		hypothetical protein	SM2011_RS04160	hypothetical protein	SM2011_a1515	True	True	True
CP004139.1:83675-83866:+	CP004139.1	NC_020560.1	pSymB	83675	83866	63	+	2		hypothetical protein	SM2011_RS06955	Hypothetical protein	SM2011_b20075		True
CP004139.1:98879-99070:-	CP004139.1	NC_020560.1	pSymB	98879	99070	63	-	3		hypothetical protein	SM2011_RS32490	Hypothetical protein	SM2011_b20090		True
CP004139.1:566972-567163:-	CP004139.1	NC_020560.1	pSymB	566972	567163	63	-	3		hypothetical protein	SM2011_RS09230	hypothetical protein	SM2011_b23140	True	True
CP004139.1:1306339-1306530:+	CP004139.1	NC_020560.1	pSymB	1306339	1306530	63	+	1		hypothetical protein	SM2011_RS12505	Hypothetical protein	SM2011_b21678	True	True
CP004138.1:241927-242118:+	CP004138.1	NC_020527.1	pSymA	241927	242118	63	+	1	not in RefSeq 2017			hypothetical protein	SM2011_a6097		True
CP004139.1:1417568-1417759:+	CP004139.1	NC_020560.1	pSymB	1417568	1417759	63	+	2	not in RefSeq 2017			hypothetical protein	SM2011_b23404	True	True
CP004140.1:930803-930994:+	CP004140.1	NC_020528.1	chrom	930803	930994	63	+	2		hypothetical protein	SM2011_RS18645	Conserved hypothetical transmembrane protein	SM2011_c00856	True	True	True
CP004139.1:109797-109988:+	CP004139.1	NC_020560.1	pSymB	109797	109988	63	+	3									True
CP004139.1:332965-333156:+	CP004139.1	NC_020560.1	pSymB	332965	333156	63	+	1									True
CP004139.1:354476-354667:-	CP004139.1	NC_020560.1	pSymB	354476	354667	63	-	3									True
CP004139.1:1610219-1610410:-	CP004139.1	NC_020560.1	pSymB	1610219	1610410	63	-	3									True
CP004140.1:950909-951100:+	CP004140.1	NC_020528.1	chrom	950909	951100	63	+	2									True
CP004140.1:1552462-1552653:+	CP004140.1	NC_020528.1	chrom	1552462	1552653	63	+	1									True
CP004140.1:2380747-2380938:-	CP004140.1	NC_020528.1	chrom	2380747	2380938	63	-	1									True
CP004140.1:2889606-2889797:+	CP004140.1	NC_020528.1	chrom	2889606	2889797	63	+	3									True
CP004139.1:748169-748363:-	CP004139.1	NC_020560.1	pSymB	748169	748363	64	-	3	novel SEP - Std iPtgxDB only (on reverse strand of sn-glycerol-3-phosphate ABC transporte ATP-binding protein UgpC)										True	True	Standard			proteomics	True	3	3	0	1a	Smel_pSymA_pSymB_pRK415ORF|NC_020560_748363_748169_-3_ATG_64
CP004138.1:567436-567630:-	CP004138.1	NC_020527.1	pSymA	567436	567630	64	-	3		DedA family protein	SM2011_RS02815	Hypothetical protein	SM2011_a1028		True
CP004138.1:115926-116120:-	CP004138.1	NC_020527.1	pSymA	115926	116120	64	-	1		hypothetical protein	SM2011_RS31525	Hypothetical protein	SM2011_a0211	True	True
CP004138.1:186189-186383:+	CP004138.1	NC_020527.1	pSymA	186189	186383	64	+	1		hypothetical protein	SM2011_RS31555	Hypothetical protein	SM2011_a0341	True	True
CP004139.1:578903-579097:+	CP004139.1	NC_020560.1	pSymB	578903	579097	64	+	2		hypothetical protein	SM2011_RS09330	Hypothetical protein	SM2011_b20553	True	True
CP004139.1:1405912-1406106:+	CP004139.1	NC_020560.1	pSymB	1405912	1406106	64	+	1		hypothetical protein	SM2011_RS33145	Hypothetical protein	SM2011_b21687	True	True
CP004140.1:343025-343219:+	CP004140.1	NC_020528.1	chrom	343025	343219	64	+	2		hypothetical protein	SM2011_RS15900	Hypothetical protein	SM2011_c00391		True
CP004138.1:443641-443835:-	CP004138.1	NC_020527.1	pSymA	443641	443835	64	-	3		ferredoxin-like protein in nif region	SM2011_RS31790	FdxN ferredoxin	SM2011_a0811	True	True
CP004138.1:1083794-1083988:-	CP004138.1	NC_020527.1	pSymA	1083794	1083988	64	-	2	new SEP in RefSeq 2017, detected by proteomics	DUF2934 domain-containing protein	SM2011_RS32295						True	True	True	True	Both				True	12	5	7	1a; 2b	SM2011_RS32295|prod|NC_020527_1083988_1083794_-2_ATG_64	SM2011_RS32295|prod|RIBO|NC_020527_1083988_1083794_-2_ATG_64
CP004140.1:2855421-2855615:+	CP004140.1	NC_020528.1	chrom	2855421	2855615	64	+	3	GenBank annotates 2aa longer proteoform than RefSeq, not distinguishable by proteomics (2b peptides)	hypothetical protein	SM2011_RS27875						True		True	True	Both				True	21	9	12	2b*	SM2011_RS27875|+2aa_GBK|prod|NC_020528_2855421_2855615_+3_ATG_64	SM2011_RS27875|+2aa_GBK|prod|RIBO|NC_020528_2855421_2855615_+3_ATG_64
CP004140.1:2623595-2623789:-	CP004140.1	NC_020528.1	chrom	2623595	2623789	64	-	3	new SEP in RefSeq 2017, detected by proteomics	hypothetical protein	SM2011_RS33910								True	True	Both				True	10	5	5	1a	SM2011_RS33910|-9aa_GBK|+49aa_chemg|NC_020528_2623789_2623595_-3_ATG_64	SM2011_RS33910|-9aa_GBK|NC_020528_2623789_2623595_-3_ATG_64
CP004139.1:355317-355511:-	CP004139.1	NC_020560.1	pSymB	355317	355511	64	-	2									True
CP004139.1:1536223-1536417:-	CP004139.1	NC_020560.1	pSymB	1536223	1536417	64	-	1									True
CP004140.1:1246229-1246423:+	CP004140.1	NC_020528.1	chrom	1246229	1246423	64	+	2									True
CP004140.1:1332409-1332603:+	CP004140.1	NC_020528.1	chrom	1332409	1332603	64	+	1									True
CP004140.1:1541836-1542030:+	CP004140.1	NC_020528.1	chrom	1541836	1542030	64	+	1									True
CP004140.1:1964417-1964611:-	CP004140.1	NC_020528.1	chrom	1964417	1964611	64	-	3									True
CP004140.1:2558149-2558343:+	CP004140.1	NC_020528.1	chrom	2558149	2558343	64	+	1									True
CP004140.1:2874840-2875034:+	CP004140.1	NC_020528.1	chrom	2874840	2875034	64	+	3									True
CP004139.1:880025-880219:-	CP004139.1	NC_020560.1	pSymB	880025	880219	64	-	3											True							1	1	0		Smel_pSymA_pSymB_pRK415ORF|NC_020560_880219_880025_-3_ATG_64
CP004140.1:2984236-2984433:+	CP004140.1	NC_020528.1	chrom	2984236	2984433	65	+	1	novel RiboSeq sORF, detected by WB, out of frame overlap with start of MFS transporter								True	True				14	True	Ribo-seq
CP004140.1:2180687-2180884:+	CP004140.1	NC_020528.1	chrom	2180687	2180884	65	+	2		membrane protein	SM2011_RS24665	Putative transmembrane protein	SM2011_c04194		True
CP004140.1:543113-543310:+	CP004140.1	NC_020528.1	chrom	543113	543310	65	+	2		AlpA family transcriptional regulator	SM2011_RS33335	hypothetical protein	SM2011_c02201		True
CP004139.1:545794-545991:-	CP004139.1	NC_020560.1	pSymB	545794	545991	65	-	1		hypothetical protein	SM2011_RS32615	hypothetical protein	SM2011_b23123		True
CP004140.1:2517018-2517215:+	CP004140.1	NC_020528.1	chrom	2517018	2517215	65	+	3		hypothetical protein	SM2011_RS26225	hypothetical protein	SM2011_c01580		True
CP004139.1:1636771-1636968:+	CP004139.1	NC_020560.1	pSymB	1636771	1636968	65	+	1		thiamine biosynthesis protein ThiS	SM2011_RS14095	hypothetical protein	SM2011_b23463		True
CP004138.1:349061-349258:+	CP004138.1	NC_020527.1	pSymA	349061	349258	65	+	2	not in RefSeq 2017			cytochrome c binding protein	SM2011_a0657		True
CP004139.1:582886-583083:-	CP004139.1	NC_020560.1	pSymB	582886	583083	65	-	1	new SEP in RefSeq 2017, detected by proteomics	hypothetical protein	SM2011_RS09370						True		True	True	Both				True	16	8	8	1a; 2b	SM2011_RS09370|prod|+15aa_chemg|NC_020560_583083_582886_-1_ATG_65	SM2011_RS09370|prod|RIBO|NC_020560_583083_582886_-1_ATG_65
CP004139.1:1569992-1570189:+	CP004139.1	NC_020560.1	pSymB	1569992	1570189	65	+	2									True
CP004140.1:313015-313212:+	CP004140.1	NC_020528.1	chrom	313015	313212	65	+	1									True
CP004140.1:318320-318517:+	CP004140.1	NC_020528.1	chrom	318320	318517	65	+	2									True
CP004140.1:2889903-2890100:-	CP004140.1	NC_020528.1	chrom	2889903	2890100	65	-	2									True
CP004140.1:1354729-1354926:+	CP004140.1	NC_020528.1	chrom	1354729	1354926	65	+	1											True							3	3	0		Smel_pSymA_pSymB_pRK415ORF_+19aa_orf|NC_020528_1354729_1354926_+1_GTG_65
CP004139.1:1367776-1367976:+	CP004139.1	NC_020560.1	pSymB	1367776	1367976	66	+	1	novel SEP - Std iPtgxDB only (on reverse strand of TRAP transporter small permease)										True	True	Standard			proteomics	True	5	5	0	1a	Smel_pSymA_pSymB_pRK415ORF|NC_020560_1367776_1367976_+1_ATG_66
CP004140.1:1627555-1627755:+	CP004140.1	NC_020528.1	chrom	1627555	1627755	66	+	1	novel RiboSeq sORF, intergenic								True	True				9		Ribo-seq
CP004140.1:3074015-3074215:+	CP004140.1	NC_020528.1	chrom	3074015	3074215	66	+	2	novel RiboSeq sORF, out of frame overlap with start of glycogen debranching enzyme GlgX								True	True				15		Ribo-seq
CP004140.1:2914388-2914588:+	CP004140.1	NC_020528.1	chrom	2914388	2914588	66	+	2		hypothetical protein	SM2011_RS28170	putative signal peptide protein	SM2011_c00664		True
CP004140.1:1460663-1460863:+	CP004140.1	NC_020528.1	chrom	1460663	1460863	66	+	2	SEP detected by proteomics	preprotein translocase subunit SecE	SM2011_RS21170	Putative preprotein translocase SecE subunit transmembrane	SM2011_c01323	True	True	True			True	True	Both				True	17	6	11	1a	SM2011_RS21170|GBK|geno|prod|chemg|NC_020528_1460663_1460863_+2_ATG_66	SM2011_RS21170|GBK|geno|prod|NC_020528_1460663_1460863_+2_ATG_66
CP004140.1:1483379-1483579:+	CP004140.1	NC_020528.1	chrom	1483379	1483579	66	+	2	SEP detected by proteomics	50S ribosomal protein L29	SM2011_RS21280	putative 50S ribosomal protein L29	SM2011_c01301	True	True	True			True	True	Both				True	42	17	25	1a	SM2011_RS21280|GBK|geno|prod|NC_020528_1483379_1483579_+2_ATG_66	SM2011_RS21280|GBK|geno|prod|+3aa_RIBO|NC_020528_1483379_1483579_+2_ATG_66
CP004140.1:2914682-2914882:-	CP004140.1	NC_020528.1	chrom	2914682	2914882	66	-	3	SEP detected by proteomics	hypothetical protein	SM2011_RS28175	Hypothetical protein	SM2011_c00663	True	True	True			True	True	Both				True	44	18	26	1a	SM2011_RS28175|GBK|geno|prod|+99aa_chemg|NC_020528_2914882_2914682_-3_ATG_66	SM2011_RS28175|GBK|geno|prod|NC_020528_2914882_2914682_-3_ATG_66
CP004138.1:394353-394553:+	CP004138.1	NC_020527.1	pSymA	394353	394553	66	+	3		hypothetical protein	SM2011_RS01985	Hypothetical protein	SM2011_a0728		True
CP004138.1:798532-798732:-	CP004138.1	NC_020527.1	pSymA	798532	798732	66	-	3		hypothetical protein	SM2011_RS03985	hypothetical protein	SM2011_a6326		True
CP004138.1:950351-950551:+	CP004138.1	NC_020527.1	pSymA	950351	950551	66	+	2		hypothetical protein	SM2011_RS32180	hypothetical protein	SM2011_a6385		True
CP004140.1:2153356-2153556:+	CP004140.1	NC_020528.1	chrom	2153356	2153556	66	+	1		hypothetical protein	SM2011_RS24515	hypothetical protein	SM2011_c04164		True
CP004138.1:27513-27713:+	CP004138.1	NC_020527.1	pSymA	27513	27713	66	+	3	not in RefSeq 2017			Hypothetical protein	SM2011_a0052		True
CP004138.1:1147521-1147721:+	CP004138.1	NC_020527.1	pSymA	1147521	1147721	66	+	3	not in RefSeq 2017			Hypothetical protein	SM2011_a2032		True
CP004139.1:546725-546925:-	CP004139.1	NC_020560.1	pSymB	546725	546925	66	-	3	not in RefSeq 2017			hypothetical protein	SM2011_b23125		True
CP004140.1:3471320-3471520:+	CP004140.1	NC_020528.1	chrom	3471320	3471520	66	+	2	not in RefSeq 2017			hypothetical protein	SM2011_c03803		True
CP004140.1:2855415-2855615:+	CP004140.1	NC_020528.1	chrom	2855415	2855615	66	+	3	RefSeq annotates 2aa shorter proteoform than Genbank, not distinguishable by proteomics (2b peptides)			Hypothetical protein	SM2011_c00724	True	True	True													2b*
CP004140.1:1666444-1666644:-	CP004140.1	NC_020528.1	chrom	1666444	1666644	66	-	1	new SEP in RefSeq 2017, detected by proteomics	DUF1127 domain-containing protein	SM2011_RS33625								True	True	Both				True	14	4	10	1a; 2b	SM2011_RS33625|-19aa_GBK|+29aa_chemg|NC_020528_1666644_1666444_-1_ATG_66	SM2011_RS33625|-19aa_GBK|NC_020528_1666644_1666444_-1_ATG_66
CP004140.1:3637449-3637649:+	CP004140.1	NC_020528.1	chrom	3637449	3637649	66	+	3	unique SEP - Custom iPtgxDB only (new, added in RefSeq 2017)	DUF1674 domain-containing protein	SM2011_RS31335								True	True	Custom				True	2	0	2	1a		SM2011_RS31335|+18aa_GBK|NC_020528_3637449_3637649_+3_ATG_66
CP004138.1:1247456-1247656:+	CP004138.1	NC_020527.1	pSymA	1247456	1247656	66	+	2	new SEP in RefSeq 2017, detected by proteomics	DUF2191 domain-containing protein	SM2011_RS06085						True	True	True	True	Both				True	6	4	2	1a	SM2011_RS06085|prod|chemg|NC_020527_1247456_1247656_+2_ATG_66	SM2011_RS06085|prod|RIBO|NC_020527_1247456_1247656_+2_ATG_66
CP004139.1:580491-580691:+	CP004139.1	NC_020560.1	pSymB	580491	580691	66	+	3									True
CP004139.1:1455669-1455869:+	CP004139.1	NC_020560.1	pSymB	1455669	1455869	66	+	3									True
CP004140.1:2457387-2457587:+	CP004140.1	NC_020528.1	chrom	2457387	2457587	66	+	3									True
CP004140.1:3516323-3516523:-	CP004140.1	NC_020528.1	chrom	3516323	3516523	66	-	3									True
CP004139.1:943110-943313:+	CP004139.1	NC_020560.1	pSymB	943110	943313	67	+	3	novel RiboSeq sORF, intergenic								True	True						Ribo-seq
CP004140.1:1069338-1069541:+	CP004140.1	NC_020528.1	chrom	1069338	1069541	67	+	3	novel RiboSeq sORF, out of frame overlap with start of cytochrome C556								True	True						Ribo-seq
CP004140.1:324460-324663:-	CP004140.1	NC_020528.1	chrom	324460	324663	67	-	1		aldo/keto reductase	SM2011_RS33275	Putative oxidoreductase	SM2011_c00369		True
CP004140.1:318505-318708:+	CP004140.1	NC_020528.1	chrom	318505	318708	67	+	1	SEP detected by proteomics	50S ribosomal protein L35	SM2011_RS15765	putative 50S ribosomal protein L35	SM2011_c00363	True	True	True			True	True	Both				True	29	14	15	1a	SM2011_RS15765|GBK|geno|prod|-32aa_chemg|NC_020528_318505_318708_+1_ATG_67	SM2011_RS15765|GBK|geno|prod|NC_020528_318505_318708_+1_ATG_67
CP004140.1:1487668-1487871:+	CP004140.1	NC_020528.1	chrom	1487668	1487871	67	+	1	SEP detected by proteomics	50S ribosomal protein L30	SM2011_RS21330	putative 50S ribosomal protein L30	SM2011_c01291	True	True	True			True	True	Both				True	50	20	30	1a	SM2011_RS21330|GBK|geno|prod|chemg|NC_020528_1487668_1487871_+1_ATG_67	SM2011_RS21330|GBK|geno|prod|NC_020528_1487668_1487871_+1_ATG_67
CP004138.1:596262-596465:+	CP004138.1	NC_020527.1	pSymA	596262	596465	67	+	3		DUF2933 domain-containing protein	SM2011_RS02975	Hypothetical protein	SM2011_a1089	True	True	True
CP004140.1:1598400-1598603:+	CP004140.1	NC_020528.1	chrom	1598400	1598603	67	+	3	SEP detected by proteomics	DUF3126 domain-containing protein	SM2011_RS21890	Hypothetical protein	SM2011_c02112	True	True	True			True	True	Both				True	8	3	5	1a	SM2011_RS21890|GBK|geno|prod|+14aa_chemg|NC_020528_1598400_1598603_+3_TTG_67	SM2011_RS21890|GBK|geno|prod|NC_020528_1598400_1598603_+3_TTG_67
CP004140.1:2996494-2996697:+	CP004140.1	NC_020528.1	chrom	2996494	2996697	67	+	1		DUF465 domain-containing protein	SM2011_RS28555	Hypothetical protein	SM2011_c04000	True	True	True			True							2	1	1		SM2011_RS28555|GBK|geno|prod|NC_020528_2996494_2996697_+1_ATG_67	SM2011_RS28555|GBK|geno|prod|NC_020528_2996494_2996697_+1_ATG_67
CP004138.1:734317-734520:+	CP004138.1	NC_020527.1	pSymA	734317	734520	67	+	1		hypothetical protein	SM2011_RS03680	hypothetical protein	SM2011_a6305	True	True
CP004138.1:1141163-1141366:+	CP004138.1	NC_020527.1	pSymA	1141163	1141366	67	+	2		hypothetical protein	SM2011_RS05570	hypothetical protein	SM2011_a6469		True
CP004138.1:1302686-1302889:-	CP004138.1	NC_020527.1	pSymA	1302686	1302889	67	-	2		hypothetical protein	SM2011_RS06370	Hypothetical protein	SM2011_a2335	True	True
CP004139.1:1330631-1330834:+	CP004139.1	NC_020560.1	pSymB	1330631	1330834	67	+	2		hypothetical protein	SM2011_RS33050	hypothetical protein	SM2011_b23368	True	True
CP004140.1:3393282-3393485:+	CP004140.1	NC_020528.1	chrom	3393282	3393485	67	+	3		hypothetical protein	SM2011_RS34120	Hypothetical protein	SM2011_c05013		True
CP004139.1:1400403-1400606:+	CP004139.1	NC_020560.1	pSymB	1400403	1400606	67	+	3		type II toxin-antitoxin system PemK/MazF family toxin	SM2011_RS13005	Hypothetical protein	SM2011_b21475		True
CP004139.1:556746-556949:-	CP004139.1	NC_020560.1	pSymB	556746	556949	67	-	2	not in RefSeq 2017			Hypothetical protein	SM2011_b20533		True
CP004140.1:2215029-2215232:+	CP004140.1	NC_020528.1	chrom	2215029	2215232	67	+	3	not in RefSeq 2017			hypothetical protein	SM2011_c04298		True
CP004138.1:100171-100374:-	CP004138.1	NC_020527.1	pSymA	100171	100374	67	-	3	SEP detected by proteomics	cold-shock protein	SM2011_RS00515	CspA7 cold shock protein	SM2011_a0181	True	True	True			True	True	Both				True	175	75	100	1a; 2b	SM2011_RS00515|GBK|prod|NC_020527_100374_100171_-3_ATG_67	SM2011_RS00515|GBK|prod|NC_020527_100374_100171_-3_ATG_67
CP004138.1:396312-396515:-	CP004138.1	NC_020527.1	pSymA	396312	396515	67	-	1	SEP detected by proteomics	cold-shock protein	SM2011_RS02010	CspA6 cold shock protein	SM2011_a0738	True	True	True			True	True	Both				True	140	67	73	1a	SM2011_RS02010|GBK|prod|chemg|NC_020527_396515_396312_-1_ATG_67	SM2011_RS02010|GBK|prod|NC_020527_396515_396312_-1_ATG_67
CP004140.1:2848338-2848541:+	CP004140.1	NC_020528.1	chrom	2848338	2848541	67	+	3	SEP detected by proteomics	twin transmembrane helix small protein	SM2011_RS27835	Conserved hypothetical transmembrane protein	SM2011_c00732	True	True	True			True	True	Both				True	4	2	2	1a; 2b	SM2011_RS27835|GBK|geno|prod|-18aa_chemg|NC_020528_2848338_2848541_+3_ATG_67	SM2011_RS27835|GBK|geno|prod|NC_020528_2848338_2848541_+3_ATG_67
CP004139.1:266709-266912:+	CP004139.1	NC_020560.1	pSymB	266709	266912	67	+	3									True
CP004139.1:1389254-1389457:-	CP004139.1	NC_020560.1	pSymB	1389254	1389457	67	-	3									True
CP004140.1:160043-160246:-	CP004140.1	NC_020528.1	chrom	160043	160246	67	-	3									True
CP004140.1:562975-563178:+	CP004140.1	NC_020528.1	chrom	562975	563178	67	+	1									True
CP004140.1:981118-981321:-	CP004140.1	NC_020528.1	chrom	981118	981321	67	-	1									True
CP004140.1:1327690-1327893:-	CP004140.1	NC_020528.1	chrom	1327690	1327893	67	-	1									True
CP004140.1:2374469-2374672:-	CP004140.1	NC_020528.1	chrom	2374469	2374672	67	-	3									True
CP004140.1:2479451-2479654:-	CP004140.1	NC_020528.1	chrom	2479451	2479654	67	-	3									True
CP004138.1:1120263-1120466:+	CP004138.1	NC_020527.1	pSymA	1120263	1120466	67	+	3											True							1	1	0		Smel_pSymA_pSymB_pRK415ORF_+21aa_orf|NC_020527_1120263_1120466_+3_GTG_67
CP004140.1:1381260-1381463:-	CP004140.1	NC_020528.1	chrom	1381260	1381463	67	-	2											True							1	1	0		Smel_pSymA_pSymB_pRK415CHEMG|NC_020528_1381463_1381260_-2_ATG_67
CP004140.1:1979446-1979652:-	CP004140.1	NC_020528.1	chrom	1979446	1979652	68	-	1	novel RiboSeq sORF, intergenic								True	True						Ribo-seq
CP004140.1:1650936-1651142:+	CP004140.1	NC_020528.1	chrom	1650936	1651142	68	+	3	SEP detected by proteomics	twin-arginine translocase TatA/TatE family subunit	SM2011_RS22115	Sec-independent protein translocase protein TatA	SM2011_c02067	True	True	True			True	True	Both				True	20	7	13	1a; 2b	SM2011_RS22115|GBK|geno|prod|+17aa_chemg|NC_020528_1650936_1651142_+3_ATG_68	SM2011_RS22115|GBK|geno|prod|NC_020528_1650936_1651142_+3_ATG_68
CP004140.1:3462095-3462301:-	CP004140.1	NC_020528.1	chrom	3462095	3462301	68	-	3	SEP detected by proteomics	DUF1737 domain-containing protein	SM2011_RS30575	hypothetical protein	SM2011_c03792	True	True	True			True	True	Both				True	4	2	2	1a	SM2011_RS30575|GBK|geno|prod|NC_020528_3462301_3462095_-3_TTG_68	SM2011_RS30575|GBK|geno|prod|NC_020528_3462301_3462095_-3_TTG_68
CP004138.1:564758-564964:+	CP004138.1	NC_020527.1	pSymA	564758	564964	68	+	2		hypothetical protein	SM2011_RS02795	Hypothetical protein	SM2011_a1017	True	True
CP004138.1:1103679-1103885:-	CP004138.1	NC_020527.1	pSymA	1103679	1103885	68	-	1		hypothetical protein	SM2011_RS05360	hypothetical protein	SM2011_a6457	True	True	True
CP004139.1:1319586-1319792:-	CP004139.1	NC_020560.1	pSymB	1319586	1319792	68	-	2		hypothetical protein	SM2011_RS12565	Hypothetical protein	SM2011_b20911	True	True	True
CP004140.1:1849940-1850146:+	CP004140.1	NC_020528.1	chrom	1849940	1850146	68	+	2		hypothetical protein	SM2011_RS23065	hypothetical protein	SM2011_c00280		True
CP004140.1:2076684-2076890:-	CP004140.1	NC_020528.1	chrom	2076684	2076890	68	-	2		hypothetical protein	SM2011_RS33745	Hypothetical protein	SM2011_c05007		True
CP004140.1:2289170-2289376:-	CP004140.1	NC_020528.1	chrom	2289170	2289376	68	-	3		hypothetical protein	SM2011_RS25225	Hypothetical protein	SM2011_c01447		True
CP004140.1:2559291-2559497:+	CP004140.1	NC_020528.1	chrom	2559291	2559497	68	+	3		hypothetical protein	SM2011_RS26445	Hypothetical protein	SM2011_c02709	True	True	True
CP004140.1:1258274-1258480:+	CP004140.1	NC_020528.1	chrom	1258274	1258480	68	+	2	not in RefSeq 2017			hypothetical protein	SM2011_c06366		True
CP004138.1:443247-443453:-	CP004138.1	NC_020527.1	pSymA	443247	443453	68	-	1		putative nitrogen fixation protein NifT	SM2011_RS02245	FixU nitrogen fixation protein	SM2011_a0810	True	True	True
CP004139.1:1299818-1300024:-	CP004139.1	NC_020560.1	pSymB	1299818	1300024	68	-	3									True
CP004140.1:3299629-3299835:-	CP004140.1	NC_020528.1	chrom	3299629	3299835	68	-	1											True							1	1	0		Smel_pSymA_pSymB_pRK415ORF|NC_020528_3299835_3299629_-1_ATG_68
CP004139.1:115191-115400:+	CP004139.1	NC_020560.1	pSymB	115191	115400	69	+	3	novel SEP - Std iPtgxDB only (on reverse strand of sulfite exporter TauE/SafE family protein)										True	True	Standard			proteomics	True	3	3	0	1a	Smel_pSymA_pSymB_pRK415ORF|NC_020560_115191_115400_+3_TTG_69
CP004139.1:1495484-1495693:+	CP004139.1	NC_020560.1	pSymB	1495484	1495693	69	+	2	not in RefSeq 2017			Putative enoyl-CoA hydratase	SM2011_b20694		True
CP004140.1:2272155-2272364:-	CP004140.1	NC_020528.1	chrom	2272155	2272364	69	-	2	SEP detected by proteomics	cold-shock protein	SM2011_RS25125	putative cold shock transcription regulator	SM2011_c01428	True	True	True			True	True	Both				True	241	111	130	1a; 3b	SM2011_RS25125|GBK|geno|prod|NC_020528_2272364_2272155_-2_GTG_69	SM2011_RS25125|GBK|geno|prod|NC_020528_2272364_2272155_-2_GTG_69
CP004139.1:998540-998749:+	CP004139.1	NC_020560.1	pSymB	998540	998749	69	+	2		CsbD family protein	SM2011_RS11135	hypothetical protein	SM2011_b21330		True
CP004139.1:75462-75671:+	CP004139.1	NC_020560.1	pSymB	75462	75671	69	+	3	SEP detected by proteomics	hypothetical protein	SM2011_RS06920	Hypothetical protein	SM2011_b20068	True	True	True			True	True	Both				True	7	3	4	1a	SM2011_RS06920|GBK|prod|+59aa_chemg|NC_020560_75462_75671_+3_GTG_69	SM2011_RS06920|GBK|prod|NC_020560_75462_75671_+3_GTG_69
CP004138.1:336038-336247:+	CP004138.1	NC_020527.1	pSymA	336038	336247	69	+	2		hypothetical protein	SM2011_RS31685	hypothetical protein	SM2011_a6149	True	True	True
CP004138.1:957299-957508:+	CP004138.1	NC_020527.1	pSymA	957299	957508	69	+	2		hypothetical protein	SM2011_RS04670	hypothetical protein	SM2011_a1700	True	True
CP004139.1:630968-631177:+	CP004139.1	NC_020560.1	pSymB	630968	631177	69	+	2		hypothetical protein	SM2011_RS09590	Hypothetical protein	SM2011_b20839		True
CP004139.1:671277-671486:-	CP004139.1	NC_020560.1	pSymB	671277	671486	69	-	2		hypothetical protein	SM2011_RS32785	hypothetical protein	SM2011_b23190	True	True
CP004139.1:1532699-1532908:-	CP004139.1	NC_020560.1	pSymB	1532699	1532908	69	-	3		hypothetical protein	SM2011_RS13635	Hypothetical protein	SM2011_b20728		True
CP004140.1:2065143-2065352:+	CP004140.1	NC_020528.1	chrom	2065143	2065352	69	+	3		hypothetical protein	SM2011_RS24095	Hypothetical protein	SM2011_c04239		True
CP004139.1:179642-179851:+	CP004139.1	NC_020560.1	pSymB	179642	179851	69	+	2	unique SEP - Custom iPtgxDB only (not in RefSeq 2017 anymore)			Hypothetical protein	SM2011_b20161	True	True				True	True	Custom				True	2	0	2	1a		Smel_pSymA_pSymB_pRK415GBKSM2011_b20161|prod|NC_020560_179642_179851_+2_ATG_69
CP004140.1:2221575-2221784:+	CP004140.1	NC_020528.1	chrom	2221575	2221784	69	+	3	SEP detected by proteomics	cold-shock protein CspA	SM2011_RS24855	Cold shock transcriptional regulator	SM2011_c04318	True	True	True			True	True	Both				True	32	14	18	1a; 3b	SM2011_RS24855|GBK|geno|prod|chemg|NC_020528_2221575_2221784_+3_ATG_69	SM2011_RS24855|GBK|geno|prod|NC_020528_2221575_2221784_+3_ATG_69
CP004140.1:239737-239946:+	CP004140.1	NC_020528.1	chrom	239737	239946	69	+	1	(NOT completley novel RiboSeq; Gbk, RefSeq match; length difference)	SlyX family protein							True	True				12	True
CP004138.1:65512-65721:-	CP004138.1	NC_020527.1	pSymA	65512	65721	69	-	3									True
CP004138.1:132215-132424:-	CP004138.1	NC_020527.1	pSymA	132215	132424	69	-	2									True
CP004138.1:161333-161542:+	CP004138.1	NC_020527.1	pSymA	161333	161542	69	+	3									True
CP004138.1:212175-212384:+	CP004138.1	NC_020527.1	pSymA	212175	212384	69	+	3									True
CP004138.1:468892-469101:+	CP004138.1	NC_020527.1	pSymA	468892	469101	69	+	1									True
CP004139.1:354493-354702:-	CP004139.1	NC_020560.1	pSymB	354493	354702	69	-	1									True
CP004139.1:606806-607015:-	CP004139.1	NC_020560.1	pSymB	606806	607015	69	-	3									True
CP004140.1:1029422-1029631:+	CP004140.1	NC_020528.1	chrom	1029422	1029631	69	+	2									True
CP004140.1:1155882-1156091:-	CP004140.1	NC_020528.1	chrom	1155882	1156091	69	-	2									True
CP004140.1:1216632-1216841:+	CP004140.1	NC_020528.1	chrom	1216632	1216841	69	+	3									True
CP004140.1:1483370-1483579:+	CP004140.1	NC_020528.1	chrom	1483370	1483579	69	+	2									True
CP004140.1:2479582-2479791:-	CP004140.1	NC_020528.1	chrom	2479582	2479791	69	-	1									True
CP004138.1:1180285-1180494:+	CP004138.1	NC_020527.1	pSymA	1180285	1180494	69	+	1											True							1	1	0		Smel_pSymA_pSymB_pRK415ORF_+3aa_orf|NC_020527_1180285_1180494_+1_CTG_69
CP004140.1:2445801-2446010:-	CP004140.1	NC_020528.1	chrom	2445801	2446010	69	-	2											True							1	1	0		Smel_pSymA_pSymB_pRK415ORF_+39aa_orf|NC_020528_2446010_2445801_-2_CTG_69
CP004140.1:1058099-1058311:-	CP004140.1	NC_020528.1	chrom	1058099	1058311	70	-	3	SEP detected by proteomics	alkylphosphonate uptake protein	SM2011_RS19220	putative alkylphosphonate uptake protein	SM2011_c00099	True	True	True			True	True	Both				True	13	4	9	1a	SM2011_RS19220|GBK|geno|prod|+65aa_chemg|NC_020528_1058311_1058099_-3_ATG_70	SM2011_RS19220|GBK|geno|prod|NC_020528_1058311_1058099_-3_ATG_70
CP004140.1:239734-239946:+	CP004140.1	NC_020528.1	chrom	239734	239946	70	+	1	SEP detected by proteomics	protein SlyX	SM2011_RS15380	hypothetical protein,slyX family	SM2011_c02883	True	True	True			True	True	Both				True	12	6	6	1a	SM2011_RS15380|GBK|geno|-1aa_prod|NC_020528_239734_239946_+1_ATG_70	SM2011_RS15380|GBK|geno|-1aa_prod|NC_020528_239734_239946_+1_ATG_70
CP004140.1:683264-683476:+	CP004140.1	NC_020528.1	chrom	683264	683476	70	+	2	SEP detected by proteomics	DNA gyrase inhibitor YacG	SM2011_RS17440	hypothetical protein	SM2011_c02312	True	True	True			True	True	Both				True	7	3	4	1a	SM2011_RS17440|GBK|geno|prod|+23aa_chemg|NC_020528_683264_683476_+2_ATG_70	SM2011_RS17440|GBK|geno|prod|NC_020528_683264_683476_+2_ATG_70
CP004138.1:182848-183060:-	CP004138.1	NC_020527.1	pSymA	182848	183060	70	-	3		DoxX family protein	SM2011_RS31550	hypothetical protein	SM2011_a0333		True
CP004140.1:652181-652393:+	CP004140.1	NC_020528.1	chrom	652181	652393	70	+	2		hypothetical protein	SM2011_RS17260	Hypothetical protein	SM2011_c02277		True
CP004140.1:1730794-1731006:-	CP004140.1	NC_020528.1	chrom	1730794	1731006	70	-	1		hypothetical protein	SM2011_RS22445	hypothetical protein	SM2011_c01199		True
CP004140.1:3108877-3109089:-	CP004140.1	NC_020528.1	chrom	3108877	3109089	70	-	1		hypothetical protein	SM2011_RS29040	Conserved hypothetical transmembrane protein	SM2011_c02989	True	True	True
CP004140.1:2061002-2061214:+	CP004140.1	NC_020528.1	chrom	2061002	2061214	70	+	2	SEP detected by proteomics	cold-shock protein	SM2011_RS24070	Cold shock protein	SM2011_c04234	True	True	True			True	True	Both				True	173	74	99	1a; 3b	SM2011_RS24070|GBK|geno|prod|chemg|NC_020528_2061002_2061214_+2_ATG_70	SM2011_RS24070|GBK|geno|prod|NC_020528_2061002_2061214_+2_ATG_70
CP004140.1:3084820-3085032:+	CP004140.1	NC_020528.1	chrom	3084820	3085032	70	+	1	new SEP in RefSeq 2017; detected by proteomics and WB	30S ribosomal protein S21	SM2011_RS28915						True	True	True	True	Both	10	True		True	59	24	35	1a	SM2011_RS28915|+14aa_GBK|+137aa_chemg|NC_020528_3084820_3085032_+1_GTG_70	SM2011_RS28915|+14aa_GBK|RIBO|NC_020528_3084820_3085032_+1_GTG_70
CP004138.1:14182-14394:+	CP004138.1	NC_020527.1	pSymA	14182	14394	70	+	1	new in RefSeq 2017	hypothetical protein	SM2011_RS00070						True
CP004139.1:564298-564510:-	CP004139.1	NC_020560.1	pSymB	564298	564510	70	-	1	new in RefSeq 2017	hypothetical protein	SM2011_RS09220						True
CP004139.1:1122696-1122908:+	CP004139.1	NC_020560.1	pSymB	1122696	1122908	70	+	3	new in RefSeq 2017	hypothetical protein	SM2011_RS34405								True							1	0	1			SM2011_RS34405|+50aa_GBK|prod|NC_020560_1122696_1122908_+3_ATG_70
CP004138.1:1252682-1252894:-	CP004138.1	NC_020527.1	pSymA	1252682	1252894	70	-	2									True
CP004139.1:573794-574006:+	CP004139.1	NC_020560.1	pSymB	573794	574006	70	+	2									True
CP004139.1:593418-593630:-	CP004139.1	NC_020560.1	pSymB	593418	593630	70	-	2									True
CP004139.1:1510082-1510294:-	CP004139.1	NC_020560.1	pSymB	1510082	1510294	70	-	3									True
CP004140.1:1240460-1240672:+	CP004140.1	NC_020528.1	chrom	1240460	1240672	70	+	2									True
CP004140.1:1501577-1501789:-	CP004140.1	NC_020528.1	chrom	1501577	1501789	70	-	3									True
CP004140.1:2226718-2226930:-	CP004140.1	NC_020528.1	chrom	2226718	2226930	70	-	1									True
CP004140.1:2718463-2718675:-	CP004140.1	NC_020528.1	chrom	2718463	2718675	70	-	1									True
CP004140.1:2520566-2520781:+	CP004140.1	NC_020528.1	chrom	2520566	2520781	71	+	2		cold-shock protein	SM2011_RS26245	Putative cold shock transcription regulator	SM2011_c01585	True											True	168	74	94		SM2011_RS26245|GBK|geno|prod|chemg|NC_020528_2520566_2520781_+2_ATG_71	SM2011_RS26245|GBK|geno|prod|NC_020528_2520566_2520781_+2_ATG_71
CP004140.1:2291777-2291992:+	CP004140.1	NC_020528.1	chrom	2291777	2291992	71	+	2		DUF4169 domain-containing protein	SM2011_RS25245	hypothetical protein	SM2011_c01451	True
CP004138.1:1159812-1160027:-	CP004138.1	NC_020527.1	pSymA	1159812	1160027	71	-	1		hypothetical protein	SM2011_RS05680	Hypothetical protein	SM2011_a2057
CP004139.1:730923-731138:-	CP004139.1	NC_020560.1	pSymB	730923	731138	71	-	2		hypothetical protein	SM2011_RS09995	Hypothetical protein	SM2011_b21088
CP004139.1:1380871-1381086:-	CP004139.1	NC_020560.1	pSymB	1380871	1381086	71	-	1		hypothetical protein	SM2011_RS12895	hypothetical protein	SM2011_b23388	True
CP004140.1:677557-677772:+	CP004140.1	NC_020528.1	chrom	677557	677772	71	+	1		hypothetical protein	SM2011_RS17400	Hypothetical protein	SM2011_c02304	True											True	9	4	5		SM2011_RS17400|GBK|geno|NC_020528_677557_677772_+1_ATG_71	SM2011_RS17400|GBK|geno|NC_020528_677557_677772_+1_ATG_71
CP004140.1:1332503-1332718:-	CP004140.1	NC_020528.1	chrom	1332503	1332718	71	-	3		hypothetical protein	SM2011_RS20550	Hypothetical protein	SM2011_c01788	True											True	38	17	21		SM2011_RS20550|GBK|geno|prod|NC_020528_1332718_1332503_-3_ATG_71	SM2011_RS20550|GBK|geno|prod|NC_020528_1332718_1332503_-3_ATG_71
CP004140.1:1441255-1441470:-	CP004140.1	NC_020528.1	chrom	1441255	1441470	71	-	1		hypothetical protein	SM2011_RS21070	Hypothetical protein	SM2011_c01337
CP004140.1:1743948-1744163:+	CP004140.1	NC_020528.1	chrom	1743948	1744163	71	+	3		hypothetical protein	SM2011_RS22520	hypothetical protein	SM2011_c06536
CP004140.1:1397891-1398106:-	CP004140.1	NC_020528.1	chrom	1397891	1398106	71	-	3		ribbon-helix-helix protein, CopG family	SM2011_RS20865	hypothetical protein	SM2011_c01933	True
CP004140.1:2477384-2477599:-	CP004140.1	NC_020528.1	chrom	2477384	2477599	71	-	3		hypothetical protein	SM2011_RS26020														True	43	26	17		SM2011_RS26020|+7aa_GBK|prod|NC_020528_2477599_2477384_-3_ATG_71	SM2011_RS26020|+7aa_GBK|prod|NC_020528_2477599_2477384_-3_ATG_71
CP004138.1:115137-115352:-	CP004138.1	NC_020527.1	pSymA	115137	115352	71	-	1																		1	1	0		Smel_pSymA_pSymB_pRK415ORF_+6aa_orf|NC_020527_115352_115137_-1_CTG_71
CP004140.1:658653-658868:-	CP004140.1	NC_020528.1	chrom	658653	658868	71	-	2																		1	0	1			Smel_pSymA_pSymB_pRK415GENOSM2011AM_0617|NC_020528_658868_658653_-2_TTG_71
CP004140.1:1156577-1156792:-	CP004140.1	NC_020528.1	chrom	1156577	1156792	71	-	3																		1	1	0		Smel_pSymA_pSymB_pRK415ORF|NC_020528_1156792_1156577_-3_ATG_71
CP004140.1:2194291-2194506:+	CP004140.1	NC_020528.1	chrom	2194291	2194506	71	+	1																		1	1	0		Smel_pSymA_pSymB_pRK415ORF_+8aa_orf|NC_020528_2194291_2194506_+1_CTG_71
CP004140.1:682323-682541:+	CP004140.1	NC_020528.1	chrom	682323	682541	72	+	3	not in RefSeq 2017			putative translation initiation factor IF-1 protein	SM2011_c02310	True
CP004139.1:571439-571657:-	CP004139.1	NC_020560.1	pSymB	571439	571657	72	-	3		hypothetical protein	SM2011_RS09270	Hypothetical protein	SM2011_b20545	True											True	6	3	3		SM2011_RS09270|GBK|NC_020560_571657_571439_-3_ATG_72	SM2011_RS09270|GBK|NC_020560_571657_571439_-3_ATG_72
CP004139.1:759361-759579:+	CP004139.1	NC_020560.1	pSymB	759361	759579	72	+	1		hypothetical protein	SM2011_RS32825	Hypothetical protein	SM2011_b21120	True
CP004139.1:955652-955870:-	CP004139.1	NC_020560.1	pSymB	955652	955870	72	-	3		hypothetical protein	SM2011_RS32850	Hypothetical protein	SM2011_b21666
CP004139.1:1330319-1330537:+	CP004139.1	NC_020560.1	pSymB	1330319	1330537	72	+	2		hypothetical protein	SM2011_RS12635	Hypothetical protein	SM2011_b21398
CP004140.1:633195-633413:+	CP004140.1	NC_020528.1	chrom	633195	633413	72	+	3		hypothetical protein	SM2011_RS17205	hypothetical protein	SM2011_c02266	True											True	2	0	2			SM2011_RS17205|GBK|geno|prod|NC_020528_633195_633413_+3_ATG_72
CP004140.1:1305598-1305816:-	CP004140.1	NC_020528.1	chrom	1305598	1305816	72	-	1		hypothetical protein	SM2011_RS20405	hypothetical protein	SM2011_c01759
CP004140.1:1769036-1769254:-	CP004140.1	NC_020528.1	chrom	1769036	1769254	72	-	3		hypothetical protein	SM2011_RS22685	Hypothetical protein	SM2011_c00941	True
CP004140.1:1786621-1786839:+	CP004140.1	NC_020528.1	chrom	1786621	1786839	72	+	1		hypothetical protein	SM2011_RS22765	Hypothetical protein	SM2011_c00958
CP004140.1:2288646-2288864:-	CP004140.1	NC_020528.1	chrom	2288646	2288864	72	-	2		hypothetical protein	SM2011_RS25215	hypothetical protein	SM2011_c01445
CP004139.1:653581-653799:-	CP004139.1	NC_020560.1	pSymB	653581	653799	72	-	1		transcriptional regulator	SM2011_RS09695	Hypothetical protein	SM2011_b21035	True											True	29	9	20		SM2011_RS09695|GBK|+38aa_chemg|NC_020560_653799_653581_-1_ATG_72	SM2011_RS09695|GBK|NC_020560_653799_653581_-1_ATG_72
CP004138.1:484716-484934:+	CP004138.1	NC_020527.1	pSymA	484716	484934	72	+	3																		1	1	0		Smel_pSymA_pSymB_pRK415ORF_+18aa_orf|NC_020527_484716_484934_+3_TTG_72
CP004139.1:229362-229580:-	CP004139.1	NC_020560.1	pSymB	229362	229580	72	-	2																		1	1	0		Smel_pSymA_pSymB_pRK415ORF|NC_020560_229580_229362_-2_ATG_72
CP004140.1:883289-883507:-	CP004140.1	NC_020528.1	chrom	883289	883507	72	-	3																		2	2	0		Smel_pSymA_pSymB_pRK415CHEMG_+4aa_orf|NC_020528_883507_883289_-3_TTG_72
CP004138.1:558775-558996:+	CP004138.1	NC_020527.1	pSymA	558775	558996	73	+	1		copper chaperone	SM2011_RS02765	Putative heavy metal binding protein	SM2011_a1009	True											True	62	28	34		SM2011_RS02765|GBK|prod|NC_020527_558775_558996_+1_ATG_73	SM2011_RS02765|GBK|prod|NC_020527_558775_558996_+1_ATG_73
CP004140.1:2987118-2987339:-	CP004140.1	NC_020528.1	chrom	2987118	2987339	73	-	2		50S ribosomal protein L31	SM2011_RS28505	putative 50S ribosomal protein L31	SM2011_c03990	True											True	189	82	107		SM2011_RS28505|GBK|geno|prod|+110aa_chemg|NC_020528_2987339_2987118_-2_ATG_73	SM2011_RS28505|GBK|geno|prod|NC_020528_2987339_2987118_-2_ATG_73
CP004139.1:584684-584905:-	CP004139.1	NC_020560.1	pSymB	584684	584905	73	-	3		copper chaperone	SM2011_RS09385	hypothetical protein	SM2011_b20560	True												1	0	1			SM2011_RS09385|GBK|prod|NC_020560_584905_584684_-3_ATG_73
CP004139.1:1116518-1116739:+	CP004139.1	NC_020560.1	pSymB	1116518	1116739	73	+	2		copper chaperone	SM2011_RS11670	hypothetical protein	SM2011_b23303												True	2	0	2			SM2011_RS11670|GBK|prod|NC_020560_1116518_1116739_+2_ATG_73
CP004140.1:2044008-2044229:+	CP004140.1	NC_020528.1	chrom	2044008	2044229	73	+	3		DUF1289 domain-containing protein	SM2011_RS23980	Hypothetical protein	SM2011_c04216	True
CP004140.1:928631-928852:+	CP004140.1	NC_020528.1	chrom	928631	928852	73	+	2		DUF2007 domain-containing protein	SM2011_RS18630	Hypothetical protein	SM2011_c00859	True												2	1	1		SM2011_RS18630|GBK|geno|prod|chemg|NC_020528_928631_928852_+2_ATG_73	SM2011_RS18630|GBK|geno|prod|NC_020528_928631_928852_+2_ATG_73
CP004139.1:487782-488003:-	CP004139.1	NC_020560.1	pSymB	487782	488003	73	-	2		DUF4287 domain-containing protein	SM2011_RS08875	Hypothetical protein	SM2011_b20474
CP004140.1:1019197-1019418:+	CP004140.1	NC_020528.1	chrom	1019197	1019418	73	+	1		DUF559 domain-containing protein	SM2011_RS33455	Hypothetical protein	SM2011_c05003	True
CP004138.1:27295-27516:+	CP004138.1	NC_020527.1	pSymA	27295	27516	73	+	1		hypothetical protein	SM2011_RS31485	Hypothetical protein	SM2011_a0050
CP004138.1:1258568-1258789:-	CP004138.1	NC_020527.1	pSymA	1258568	1258789	73	-	2		hypothetical protein	SM2011_RS31435	hypothetical protein	SM2011_a6535	True
CP004139.1:567529-567750:+	CP004139.1	NC_020560.1	pSymB	567529	567750	73	+	1		hypothetical protein	SM2011_RS32650	Hypothetical protein	SM2011_b20540	True
CP004140.1:2475815-2476036:-	CP004140.1	NC_020528.1	chrom	2475815	2476036	73	-	3		hypothetical protein	SM2011_RS26010	Hypothetical protein	SM2011_c01540
CP004140.1:3353181-3353402:-	CP004140.1	NC_020528.1	chrom	3353181	3353402	73	-	2		KTSC domain-containing protein	SM2011_RS30130	Hypothetical protein	SM2011_c03244
CP004138.1:749905-750126:-	CP004138.1	NC_020527.1	pSymA	749905	750126	73	-	3		type II toxin-antitoxin system RelE/ParE family toxin	SM2011_RS32090	Hypothetical protein	SM2011_a5008	True
CP004139.1:1324621-1324842:-	CP004139.1	NC_020560.1	pSymB	1324621	1324842	73	-	1	not in RefSeq 2017			Hypothetical protein	SM2011_b20916	True
CP004139.1:1329063-1329284:+	CP004139.1	NC_020560.1	pSymB	1329063	1329284	73	+	3	not in RefSeq 2017			Hypothetical protein	SM2011_b21395
CP004139.1:1493604-1493825:-	CP004139.1	NC_020560.1	pSymB	1493604	1493825	73	-	2	not in RefSeq 2017			Hypothetical protein	SM2011_b20691
CP004138.1:1061930-1062151:+	CP004138.1	NC_020527.1	pSymA	1061930	1062151	73	+	2																		2	2	0		Smel_pSymA_pSymB_pRK415ORF|NC_020527_1061930_1062151_+2_CTG_73
CP004139.1:628970-629194:-	CP004139.1	NC_020560.1	pSymB	628970	629194	74	-	3		class II aldolase	SM2011_RS09580	Hypothetical protein	SM2011_b20837
CP004138.1:182627-182851:-	CP004138.1	NC_020527.1	pSymA	182627	182851	74	-	2		DoxX family protein	SM2011_RS31545	Hypothetical protein	SM2011_a5017
CP004138.1:588781-589005:+	CP004138.1	NC_020527.1	pSymA	588781	589005	74	+	1		DUF378 domain-containing protein	SM2011_RS02945	hypothetical protein	SM2011_a1078	True
CP004138.1:158830-159054:-	CP004138.1	NC_020527.1	pSymA	158830	159054	74	-	3		hypothetical protein	SM2011_RS00795	hypothetical protein	SM2011_a0285
CP004140.1:2134855-2135079:-	CP004140.1	NC_020528.1	chrom	2134855	2135079	74	-	1		hypothetical protein	SM2011_RS33760	hypothetical protein	SM2011_c06650	True
CP004140.1:2271774-2271998:-	CP004140.1	NC_020528.1	chrom	2271774	2271998	74	-	2		hypothetical protein	SM2011_RS25120	Hypothetical protein	SM2011_c01427												True	20	7	13		SM2011_RS25120|GBK|geno|prod|NC_020528_2271998_2271774_-2_ATG_74	SM2011_RS25120|GBK|geno|prod|NC_020528_2271998_2271774_-2_ATG_74
CP004140.1:3091695-3091919:-	CP004140.1	NC_020528.1	chrom	3091695	3091919	74	-	2		aa3-type cytochrome c oxidase subunit IV	SM2011_RS28950	Conserved hypothetical transmembrane protein	SM2011_c03941	True												1	0	1			SM2011_RS28950|GBK|geno|prod|NC_020528_3091919_3091695_-2_ATG_74
CP004138.1:1124210-1124434:+	CP004138.1	NC_020527.1	pSymA	1124210	1124434	74	+	2																		1	1	0		Smel_pSymA_pSymB_pRK415CHEMG|NC_020527_1124210_1124434_+2_TTG_74
CP004140.1:917777-918004:+	CP004140.1	NC_020528.1	chrom	917777	918004	75	+	2		F0F1 ATP synthase subunit C	SM2011_RS18575	putative ATP synthase subunit C transmembrane protein	SM2011_c00870	True
CP004138.1:1290164-1290391:+	CP004138.1	NC_020527.1	pSymA	1290164	1290391	75	+	2		DUF4111 domain-containing protein	SM2011_RS32420	Hypothetical protein	SM2011_a2317
CP004138.1:19209-19436:-	CP004138.1	NC_020527.1	pSymA	19209	19436	75	-	1		hypothetical protein	SM2011_RS31470	hypothetical protein	SM2011_a0031	True
CP004139.1:48822-49049:+	CP004139.1	NC_020560.1	pSymB	48822	49049	75	+	3		hypothetical protein	SM2011_RS06785	Hypothetical protein	SM2011_b20038
CP004139.1:310479-310706:+	CP004139.1	NC_020560.1	pSymB	310479	310706	75	+	3		hypothetical protein	SM2011_RS08055	Hypothetical protein	SM2011_b20303	True
CP004139.1:427135-427362:-	CP004139.1	NC_020560.1	pSymB	427135	427362	75	-	1		hypothetical protein	SM2011_RS08590	hypothetical protein	SM2011_b20413	True
CP004139.1:1026255-1026482:+	CP004139.1	NC_020560.1	pSymB	1026255	1026482	75	+	3		hypothetical protein	SM2011_RS32865	Hypothetical protein	SM2011_b21668
CP004139.1:1029623-1029850:+	CP004139.1	NC_020560.1	pSymB	1029623	1029850	75	+	2		hypothetical protein	SM2011_RS32870	Hypothetical protein	SM2011_b21669
CP004138.1:549625-549852:-	CP004138.1	NC_020527.1	pSymA	549625	549852	75	-	3																		1	1	0		Smel_pSymA_pSymB_pRK415ORF|NC_020527_549852_549625_-3_ATG_75
CP004138.1:1237813-1238040:-	CP004138.1	NC_020527.1	pSymA	1237813	1238040	75	-	3																		1	1	0		Smel_pSymA_pSymB_pRK415ORF|NC_020527_1238040_1237813_-3_CTG_75
CP004140.1:315089-315316:-	CP004140.1	NC_020528.1	chrom	315089	315316	75	-	3																		1	1	0		Smel_pSymA_pSymB_pRK415ORF|NC_020528_315316_315089_-3_ATG_75
CP004140.1:1519015-1519242:-	CP004140.1	NC_020528.1	chrom	1519015	1519242	75	-	1																		1	1	0		Smel_pSymA_pSymB_pRK415CHEMG|NC_020528_1519242_1519015_-1_TTG_75
CP004139.1:1417978-1418208:+	CP004139.1	NC_020560.1	pSymB	1417978	1418208	76	+	1	not in RefSeq 2017			Putative protease	SM2011_b21496
CP004138.1:539120-539350:-	CP004138.1	NC_020527.1	pSymA	539120	539350	76	-	2		hypothetical protein	SM2011_RS02660	Hypothetical protein	SM2011_a0964	True
CP004138.1:603906-604136:-	CP004138.1	NC_020527.1	pSymA	603906	604136	76	-	1	not in RefSeq 2017			Hypothetical protein	SM2011_a1104	True
CP004138.1:604373-604603:+	CP004138.1	NC_020527.1	pSymA	604373	604603	76	+	2	not in RefSeq 2017			hypothetical protein	SM2011_a6256
CP004138.1:635815-636045:-	CP004138.1	NC_020527.1	pSymA	635815	636045	76	-	3	not in RefSeq 2017			Hypothetical protein	SM2011_a1161	True
CP004138.1:924599-924829:-	CP004138.1	NC_020527.1	pSymA	924599	924829	76	-	2	not in RefSeq 2017			Hypothetical protein	SM2011_a1658	True
CP004139.1:1064514-1064744:-	CP004139.1	NC_020560.1	pSymB	1064514	1064744	76	-	2																		1	1	0		Smel_pSymA_pSymB_pRK415ORF_+17aa_orf|NC_020560_1064744_1064514_-2_TTG_76
CP004140.1:2913747-2913980:-	CP004140.1	NC_020528.1	chrom	2913747	2913980	77	-	2		hypothetical protein	SM2011_RS28160	putative transmembrane protein	SM2011_c00666
CP004140.1:3261478-3261711:-	CP004140.1	NC_020528.1	chrom	3261478	3261711	77	-	1		formate dehydrogenase subunit delta	SM2011_RS29700	Putative NAD-dependent formate dehydrogenase delta subunit	SM2011_c03086
CP004140.1:1166696-1166929:+	CP004140.1	NC_020528.1	chrom	1166696	1166929	77	+	2		AbrB/MazE/SpoVT family DNA-binding domain-containing protein	SM2011_RS19750	Hypothetical protein	SM2011_c02658	True
CP004140.1:2890233-2890466:-	CP004140.1	NC_020528.1	chrom	2890233	2890466	77	-	2		AbrB/MazE/SpoVT family DNA-binding domain-containing protein	SM2011_RS28065	Hypothetical protein	SM2011_c00686	True
CP004140.1:1923104-1923337:+	CP004140.1	NC_020528.1	chrom	1923104	1923337	77	+	2		BolA family transcriptional regulator	SM2011_RS23455	hypothetical protein	SM2011_c00487	True											True	123	49	74		SM2011_RS23455|GBK|geno|prod|chemg|NC_020528_1923104_1923337_+2_ATG_77	SM2011_RS23455|GBK|geno|prod|NC_020528_1923104_1923337_+2_ATG_77
CP004140.1:892738-892971:-	CP004140.1	NC_020528.1	chrom	892738	892971	77	-	1		DUF2093 domain-containing protein	SM2011_RS18465	hypothetical protein	SM2011_c00933	True												1	0	1			SM2011_RS18465|GBK|geno|prod|NC_020528_892971_892738_-1_ATG_77
CP004139.1:1532383-1532616:+	CP004139.1	NC_020560.1	pSymB	1532383	1532616	77	+	1		hypothetical protein	SM2011_RS33185	Hypothetical protein	SM2011_b20727	True											True	17	8	9		SM2011_RS33185|GBK|-23aa_prod|chemg|NC_020560_1532383_1532616_+1_GTG_77	SM2011_RS33185|GBK|-23aa_prod|NC_020560_1532383_1532616_+1_GTG_77
CP004140.1:2132073-2132306:+	CP004140.1	NC_020528.1	chrom	2132073	2132306	77	+	3		type II toxin-antitoxin system RelE/ParE family toxin	SM2011_RS33755	Hypothetical protein	SM2011_c04313
CP004138.1:1090896-1091129:+	CP004138.1	NC_020527.1	pSymA	1090896	1091129	77	+	3	not in RefSeq 2017			Hypothetical protein	SM2011_a1919	True
CP004140.1:303336-303569:-	CP004140.1	NC_020528.1	chrom	303336	303569	77	-	2	not in RefSeq 2017			hypothetical protein	SM2011_c00348	True
CP004140.1:1077559-1077792:-	CP004140.1	NC_020528.1	chrom	1077559	1077792	77	-	1	not in RefSeq 2017			hypothetical protein	SM2011_c00112	True
CP004139.1:389661-389894:-	CP004139.1	NC_020560.1	pSymB	389661	389894	77	-	2																		1	1	0		Smel_pSymA_pSymB_pRK415ORF|NC_020560_389894_389661_-2_ATG_77
CP004139.1:1435322-1435558:+	CP004139.1	NC_020560.1	pSymB	1435322	1435558	78	+	2	not in RefSeq 2017			Putative plasmid stability protein	SM2011_b21511
CP004139.1:1330052-1330288:-	CP004139.1	NC_020560.1	pSymB	1330052	1330288	78	-	3		hypothetical protein	SM2011_RS12630	putative calcium-binding protein	SM2011_b21397
CP004140.1:1483593-1483829:+	CP004140.1	NC_020528.1	chrom	1483593	1483829	78	+	3		30S ribosomal protein S17	SM2011_RS21285	putative 30S ribosomal protein S17	SM2011_c01300	True											True	50	12	38		SM2011_RS21285|GBK|geno|prod|+38aa_chemg|NC_020528_1483593_1483829_+3_ATG_78	SM2011_RS21285|GBK|geno|prod|NC_020528_1483593_1483829_+3_ATG_78
CP004140.1:888043-888279:+	CP004140.1	NC_020528.1	chrom	888043	888279	78	+	1		DUF4170 domain-containing protein	SM2011_RS18435	hypothetical protein	SM2011_c00895	True
CP004140.1:2064463-2064699:+	CP004140.1	NC_020528.1	chrom	2064463	2064699	78	+	1		DUF982 domain-containing protein	SM2011_RS24090	hypothetical protein	SM2011_c04238
CP004139.1:1331591-1331827:+	CP004139.1	NC_020560.1	pSymB	1331591	1331827	78	+	2		hypothetical protein	SM2011_RS12640	Hypothetical protein	SM2011_b21400	True
CP004140.1:2481704-2481940:-	CP004140.1	NC_020528.1	chrom	2481704	2481940	78	-	3		hypothetical protein	SM2011_RS26040	hypothetical protein	SM2011_c01546	True											True	64	26	38		SM2011_RS26040|GBK|geno|prod|chemg|NC_020528_2481940_2481704_-3_ATG_78	SM2011_RS26040|GBK|geno|prod|NC_020528_2481940_2481704_-3_ATG_78
CP004140.1:599525-599761:+	CP004140.1	NC_020528.1	chrom	599525	599761	78	+	2		transcriptional regulator	SM2011_RS17045	hypothetical protein	SM2011_c02235	True											True	37	17	20		SM2011_RS17045|GBK|geno|prod|chemg|NC_020528_599525_599761_+2_ATG_78	SM2011_RS17045|GBK|geno|prod|NC_020528_599525_599761_+2_ATG_78
CP004138.1:1213298-1213534:+	CP004138.1	NC_020527.1	pSymA	1213298	1213534	78	+	2	not in RefSeq 2017			hypothetical protein	SM2011_a6501	True
CP004140.1:2477384-2477620:-	CP004140.1	NC_020528.1	chrom	2477384	2477620	78	-	3	not in RefSeq 2017			Hypothetical protein	SM2011_c01542	True
CP004140.1:1242715-1242951:+	CP004140.1	NC_020528.1	chrom	1242715	1242951	78	+	1		acyl carrier protein	SM2011_RS20140	Acyl carrier protein	SM2011_c00573	True											True	479	214	265		SM2011_RS20140|GBK|geno|prod|NC_020528_1242715_1242951_+1_ATG_78	SM2011_RS20140|GBK|geno|prod|NC_020528_1242715_1242951_+1_ATG_78
CP004140.1:2222285-2222521:+	CP004140.1	NC_020528.1	chrom	2222285	2222521	78	+	2		30S ribosomal protein S21	SM2011_RS24865	30S ribosomal protein S21	SM2011_c04320
CP004140.1:3367861-3368100:-	CP004140.1	NC_020528.1	chrom	3367861	3368100	79	-	1	MS detected "novel" (> 70 and < 100aa), three copies in the genome										smaller 100aa					smaller 100aa	True	8	8	0	3a	Smel_pSymA_pSymB_pRK415CHEMG|NC_020528_3368100_3367861_-1_ATG_79
CP004138.1:514658-514897:-	CP004138.1	NC_020527.1	pSymA	514658	514897	79	-	2		conjugal transfer protein TraD	SM2011_RS02565	TraD conjugal transfer protein	SM2011_a0930
CP004139.1:216993-217232:-	CP004139.1	NC_020560.1	pSymB	216993	217232	79	-	2		4-oxalocrotonate tautomerase	SM2011_RS07590	putative tautomerase	SM2011_b20209	True
CP004140.1:2252757-2252996:+	CP004140.1	NC_020528.1	chrom	2252757	2252996	79	+	3		membrane protein	SM2011_RS25020	Putative lipoprotein transmembrane	SM2011_c01410
CP004140.1:2323163-2323402:-	CP004140.1	NC_020528.1	chrom	2323163	2323402	79	-	3		hypothetical protein	SM2011_RS25370	hypothetical protein,signal peptide	SM2011_c01884												True	17	7	10		SM2011_RS25370|GBK|geno|prod|+52aa_chemg|NC_020528_2323402_2323163_-3_ATG_79	SM2011_RS25370|GBK|geno|prod|NC_020528_2323402_2323163_-3_ATG_79
CP004140.1:1753811-1754050:-	CP004140.1	NC_020528.1	chrom	1753811	1754050	79	-	3		AbrB/MazE/SpoVT family DNA-binding domain-containing protein	SM2011_RS22595	hypothetical protein	SM2011_c01176	True
CP004138.1:291300-291539:-	CP004138.1	NC_020527.1	pSymA	291300	291539	79	-	1		hypothetical protein	SM2011_RS01485	hypothetical protein	SM2011_a0548	True												1	0	1			SM2011_RS01485|GBK|prod|NC_020527_291539_291300_-1_ATG_79
CP004139.1:94552-94791:+	CP004139.1	NC_020560.1	pSymB	94552	94791	79	+	1		hypothetical protein	SM2011_RS07000	Hypothetical protein	SM2011_b20083	True
CP004140.1:779631-779870:-	CP004140.1	NC_020528.1	chrom	779631	779870	79	-	2		hypothetical protein	SM2011_RS17920	Hypothetical protein	SM2011_c00767
CP004140.1:1823924-1824163:+	CP004140.1	NC_020528.1	chrom	1823924	1824163	79	+	2		hypothetical protein	SM2011_RS33680	Hypothetical protein	SM2011_c04437	True
CP004140.1:3108466-3108705:-	CP004140.1	NC_020528.1	chrom	3108466	3108705	79	-	1		protein transcription factor	SM2011_RS29035	hypothetical protein	SM2011_c02988	True
CP004140.1:2889562-2889801:+	CP004140.1	NC_020528.1	chrom	2889562	2889801	79	+	1		transcriptional regulator	SM2011_RS28055	hypothetical protein	SM2011_c00688	True
CP004138.1:14155-14394:+	CP004138.1	NC_020527.1	pSymA	14155	14394	79	+	1	not in RefSeq 2017			hypothetical protein	SM2011_a6007	True
CP004140.1:1577129-1577371:+	CP004140.1	NC_020528.1	chrom	1577129	1577371	80	+	2		RNA-binding protein Hfq	SM2011_RS21790	putative RNA binding protein	SM2011_c01048	True
CP004139.1:1241045-1241287:-	CP004139.1	NC_020560.1	pSymB	1241045	1241287	80	-	3		hypothetical protein	SM2011_RS12215	putative membrane protein	SM2011_b21006	True
CP004140.1:2292075-2292317:+	CP004140.1	NC_020528.1	chrom	2292075	2292317	80	+	3		aryl-sulfate sulfotransferase	SM2011_RS25250	hypothetical protein	SM2011_c01452	True
CP004140.1:1769343-1769585:-	CP004140.1	NC_020528.1	chrom	1769343	1769585	80	-	2		DUF2188 domain-containing protein	SM2011_RS22690	hypothetical protein	SM2011_c00942	True											True	14	7	7		SM2011_RS22690|GBK|geno|prod|NC_020528_1769585_1769343_-2_ATG_80	SM2011_RS22690|GBK|geno|prod|NC_020528_1769585_1769343_-2_ATG_80
CP004139.1:83384-83626:+	CP004139.1	NC_020560.1	pSymB	83384	83626	80	+	2		hypothetical protein	SM2011_RS06950	Hypothetical protein	SM2011_b20074	True
CP004139.1:1305876-1306118:-	CP004139.1	NC_020560.1	pSymB	1305876	1306118	80	-	2		hypothetical protein	SM2011_RS34415	Hypothetical protein	SM2011_b20898	True
CP004140.1:2288917-2289159:-	CP004140.1	NC_020528.1	chrom	2288917	2289159	80	-	1		hypothetical protein	SM2011_RS25220	Hypothetical protein	SM2011_c01446
CP004140.1:1916290-1916532:+	CP004140.1	NC_020528.1	chrom	1916290	1916532	80	+	1		phosphoribosylformylglycinamidine synthase subunit PurS	SM2011_RS23425	hypothetical protein	SM2011_c00494	True											True	119	49	70		SM2011_RS23425|GBK|geno|prod|NC_020528_1916290_1916532_+1_GTG_80	SM2011_RS23425|GBK|geno|prod|NC_020528_1916290_1916532_+1_GTG_80
CP004140.1:343263-343505:+	CP004140.1	NC_020528.1	chrom	343263	343505	80	+	3		type II toxin-antitoxin system Phd/YefM family antitoxin	SM2011_RS15905	hypothetical protein	SM2011_c00392	True
CP004139.1:543770-544012:+	CP004139.1	NC_020560.1	pSymB	543770	544012	80	+	2	not in RefSeq 2017			hypothetical protein	SM2011_b23118
CP004139.1:1327542-1327784:-	CP004139.1	NC_020560.1	pSymB	1327542	1327784	80	-	2	not in RefSeq 2017			Hypothetical protein	SM2011_b20921
CP004139.1:665990-666232:-	CP004139.1	NC_020560.1	pSymB	665990	666232	80	-	3		hypothetical protein	SM2011_RS09740														True	4	2	2		SM2011_RS09740|+10aa_GBK|prod|NC_020560_666232_665990_-3_ATG_80	SM2011_RS09740|+10aa_GBK|prod|NC_020560_666232_665990_-3_ATG_80
CP004139.1:1506757-1506999:-	CP004139.1	NC_020560.1	pSymB	1506757	1506999	80	-	1																		1	1	0		Smel_pSymA_pSymB_pRK415ORF|NC_020560_1506999_1506757_-1_ATG_80
CP004138.1:461871-462116:+	CP004138.1	NC_020527.1	pSymA	461871	462116	81	+	3		protein SyrA	SM2011_RS02315	SyrA protein involved in EPS production	SM2011_a0838	True
CP004140.1:932057-932302:-	CP004140.1	NC_020528.1	chrom	932057	932302	81	-	3		hypothetical protein	SM2011_RS18655	putative signal peptide protein	SM2011_c00854
CP004139.1:576534-576779:-	CP004139.1	NC_020560.1	pSymB	576534	576779	81	-	2		DUF982 domain-containing protein	SM2011_RS09315	hypothetical protein	SM2011_b20550
CP004138.1:1149982-1150227:-	CP004138.1	NC_020527.1	pSymA	1149982	1150227	81	-	3		hypothetical protein	SM2011_RS05620	hypothetical protein	SM2011_a2034	True											True	6	3	3		SM2011_RS05620|GBK|prod|chemg|NC_020527_1150227_1149982_-3_ATG_81	SM2011_RS05620|GBK|prod|NC_020527_1150227_1149982_-3_ATG_81
CP004139.1:568101-568346:+	CP004139.1	NC_020560.1	pSymB	568101	568346	81	+	3		hypothetical protein	SM2011_RS34360	Hypothetical protein	SM2011_b22019	True
CP004140.1:3193457-3193702:-	CP004140.1	NC_020528.1	chrom	3193457	3193702	81	-	3		type II toxin-antitoxin system Phd/YefM family antitoxin	SM2011_RS29415	Hypothetical protein	SM2011_c03136	True
CP004140.1:1595881-1596126:-	CP004140.1	NC_020528.1	chrom	1595881	1596126	81	-	1		zinc-finger domain-containing protein	SM2011_RS21875	Hypothetical protein	SM2011_c02115												True	6	0	6			SM2011_RS21875|GBK|geno|prod|NC_020528_1596126_1595881_-1_ATG_81
CP004138.1:88942-89187:-	CP004138.1	NC_020527.1	pSymA	88942	89187	81	-	3	not in RefSeq 2017			Hypothetical protein	SM2011_a0162
CP004138.1:193227-193472:-	CP004138.1	NC_020527.1	pSymA	193227	193472	81	-	1	not in RefSeq 2017			hypothetical protein	SM2011_a0359	True
CP004138.1:569035-569280:-	CP004138.1	NC_020527.1	pSymA	569035	569280	81	-	3	not in RefSeq 2017			Hypothetical protein	SM2011_a1032	True
CP004140.1:2172396-2172641:-	CP004140.1	NC_020528.1	chrom	2172396	2172641	81	-	2	not in RefSeq 2017			hypothetical protein	SM2011_c06658
CP004140.1:3305158-3305403:-	CP004140.1	NC_020528.1	chrom	3305158	3305403	81	-	1																		1	1	0		Smel_pSymA_pSymB_pRK415ORF_+42aa_orf|NC_020528_3305403_3305158_-1_GTG_81
CP004140.1:1237868-1238116:-	CP004140.1	NC_020528.1	chrom	1237868	1238116	82	-	3		30S ribosomal protein S18	SM2011_RS20110	Putative 30S ribosomal protein S18	SM2011_c00567	True											True	63	18	45		SM2011_RS20110|GBK|geno|prod|chemg|NC_020528_1238116_1237868_-3_ATG_82	SM2011_RS20110|GBK|geno|prod|NC_020528_1238116_1237868_-3_ATG_82
CP004139.1:1398001-1398249:+	CP004139.1	NC_020560.1	pSymB	1398001	1398249	82	+	1		DUF982 domain-containing protein	SM2011_RS12985	Hypothetical protein	SM2011_b21471	True
CP004140.1:816104-816352:-	CP004140.1	NC_020528.1	chrom	816104	816352	82	-	3		glycine zipper 2TM domain-containing protein	SM2011_RS18075	hypothetical protein	SM2011_c00795
CP004138.1:528542-528790:+	CP004138.1	NC_020527.1	pSymA	528542	528790	82	+	2		hypothetical protein	SM2011_RS31895	hypothetical protein	SM2011_a6233	True
CP004140.1:661489-661737:-	CP004140.1	NC_020528.1	chrom	661489	661737	82	-	1		hypothetical protein	SM2011_RS17320	Hypothetical protein	SM2011_c02286
CP004140.1:818876-819124:+	CP004140.1	NC_020528.1	chrom	818876	819124	82	+	2		hypothetical protein	SM2011_RS18095	hypothetical protein	SM2011_c00798	True
CP004140.1:1026099-1026347:-	CP004140.1	NC_020528.1	chrom	1026099	1026347	82	-	2		hypothetical protein	SM2011_RS19065	Hypothetical protein	SM2011_c00083	True											True	3	0	3			SM2011_RS19065|GBK|geno|prod|NC_020528_1026347_1026099_-2_ATG_82
CP004140.1:2063780-2064028:-	CP004140.1	NC_020528.1	chrom	2063780	2064028	82	-	3		hypothetical protein	SM2011_RS24085	Hypothetical protein	SM2011_c04237
CP004139.1:1682893-1683141:-	CP004139.1	NC_020560.1	pSymB	1682893	1683141	82	-	1		plasmid stabilization protein	SM2011_RS14310	Hypothetical protein	SM2011_b22018	True
CP004138.1:26906-27154:+	CP004138.1	NC_020527.1	pSymA	26906	27154	82	+	2	not in RefSeq 2017			Hypothetical protein	SM2011_a5015	True
CP004139.1:42306-42554:-	CP004139.1	NC_020560.1	pSymB	42306	42554	82	-	2	not in RefSeq 2017			Hypothetical protein	SM2011_b20031	True
CP004139.1:556986-557234:-	CP004139.1	NC_020560.1	pSymB	556986	557234	82	-	2	not in RefSeq 2017			hypothetical protein	SM2011_b23133	True
CP004140.1:2493464-2493712:+	CP004140.1	NC_020528.1	chrom	2493464	2493712	82	+	2		acyl carrier protein	SM2011_RS26110	Acyl carrier protein	SM2011_c01553												True	4	2	2		SM2011_RS26110|GBK|geno|prod|+25aa_chemg|NC_020528_2493464_2493712_+2_ATG_82	SM2011_RS26110|GBK|geno|prod|NC_020528_2493464_2493712_+2_ATG_82
CP004139.1:72518-72766:+	CP004139.1	NC_020560.1	pSymB	72518	72766	82	+	2		type II toxin-antitoxin system ParD family antitoxin	SM2011_RS06895														True	6	3	3		SM2011_RS06895|+2aa_GBK|prod|+18aa_chemg|NC_020560_72518_72766_+2_ATG_82	SM2011_RS06895|+2aa_GBK|prod|NC_020560_72518_72766_+2_ATG_82
CP004139.1:813790-814038:+	CP004139.1	NC_020560.1	pSymB	813790	814038	82	+	1																		2	2	0		Smel_pSymA_pSymB_pRK415ORF_+2aa_orf|NC_020560_813790_814038_+1_TTG_82
CP004140.1:1562572-1562823:+	CP004140.1	NC_020528.1	chrom	1562572	1562823	83	+	1		GlsB/YeaQ/YmgE family stress response membrane protein	SM2011_RS21725	putative transmembrane protein	SM2011_c01036	True
CP004140.1:3463322-3463573:+	CP004140.1	NC_020528.1	chrom	3463322	3463573	83	+	2		hypothetical protein	SM2011_RS30585	putative transmembrane protein	SM2011_c03794
CP004139.1:1160898-1161149:-	CP004139.1	NC_020560.1	pSymB	1160898	1161149	83	-	2		XRE family transcriptional regulator	SM2011_RS11870	Putative transcriptional regulator	SM2011_b20935	True											True	156	71	85		SM2011_RS11870|GBK|prod|chemg|NC_020560_1161149_1160898_-2_ATG_83	SM2011_RS11870|GBK|prod|NC_020560_1161149_1160898_-2_ATG_83
CP004140.1:971126-971377:-	CP004140.1	NC_020528.1	chrom	971126	971377	83	-	3		exodeoxyribonuclease 7 small subunit	SM2011_RS18810	Putative exodeoxyribonuclease 7 small subunit	SM2011_c00970	True											True	21	10	11		SM2011_RS18810|GBK|geno|prod|chemg|NC_020528_971377_971126_-3_ATG_83	SM2011_RS18810|GBK|geno|prod|NC_020528_971377_971126_-3_ATG_83
CP004140.1:1104687-1104938:+	CP004140.1	NC_020528.1	chrom	1104687	1104938	83	+	3		hypothetical protein	SM2011_RS19485	Modulator of the two component system FeuPQ	SM2011_c00065	True
CP004140.1:3242600-3242851:+	CP004140.1	NC_020528.1	chrom	3242600	3242851	83	+	2		membrane protein	SM2011_RS29630	Hypothetical protein signal peptide	SM2011_c03100	True											True	23	0	23			SM2011_RS29630|GBK|geno|prod|NC_020528_3242600_3242851_+2_ATG_83
CP004139.1:1448333-1448584:-	CP004139.1	NC_020560.1	pSymB	1448333	1448584	83	-	3		DUF1127 domain-containing protein	SM2011_RS13250	Hypothetical protein	SM2011_b20647	True
CP004138.1:1002338-1002589:-	CP004138.1	NC_020527.1	pSymA	1002338	1002589	83	-	2		GlsB/YeaQ/YmgE family stress response membrane protein	SM2011_RS04870	hypothetical protein	SM2011_a1766	True
CP004138.1:175538-175789:+	CP004138.1	NC_020527.1	pSymA	175538	175789	83	+	3		hypothetical protein	SM2011_RS00875	hypothetical protein	SM2011_a0314	True
CP004138.1:581784-582035:-	CP004138.1	NC_020527.1	pSymA	581784	582035	83	-	1		hypothetical protein	SM2011_RS31970	Hypothetical protein	SM2011_a1063	True
CP004138.1:721732-721983:-	CP004138.1	NC_020527.1	pSymA	721732	721983	83	-	3		hypothetical protein	SM2011_RS03620	Hypothetical protein	SM2011_a1325
CP004138.1:1159546-1159797:+	CP004138.1	NC_020527.1	pSymA	1159546	1159797	83	+	1		hypothetical protein	SM2011_RS05675	Hypothetical protein	SM2011_a2055	True
CP004138.1:1265187-1265438:+	CP004138.1	NC_020527.1	pSymA	1265187	1265438	83	+	3		hypothetical protein	SM2011_RS32410	Hypothetical protein	SM2011_a2265	True
CP004140.1:1147071-1147322:-	CP004140.1	NC_020528.1	chrom	1147071	1147322	83	-	2		hypothetical protein	SM2011_RS19665	hypothetical protein	SM2011_c06331	True
CP004140.1:2564157-2564408:-	CP004140.1	NC_020528.1	chrom	2564157	2564408	83	-	2		hypothetical protein	SM2011_RS26480	hypothetical protein	SM2011_c02716	True
CP004140.1:3571323-3571574:-	CP004140.1	NC_020528.1	chrom	3571323	3571574	83	-	2		hypothetical protein	SM2011_RS31115	Hypothetical protein	SM2011_c03899	True
CP004138.1:345771-346022:+	CP004138.1	NC_020527.1	pSymA	345771	346022	83	+	3	not in RefSeq 2017			Hypothetical protein	SM2011_a0647
CP004138.1:1006983-1007234:+	CP004138.1	NC_020527.1	pSymA	1006983	1007234	83	+	3	not in RefSeq 2017			hypothetical protein	SM2011_a6412	True
CP004138.1:1096848-1097099:-	CP004138.1	NC_020527.1	pSymA	1096848	1097099	83	-	1	not in RefSeq 2017			hypothetical protein	SM2011_a6451
CP004139.1:426695-426946:-	CP004139.1	NC_020560.1	pSymB	426695	426946	83	-	3	not in RefSeq 2017			hypothetical protein	SM2011_b20411
CP004140.1:2172266-2172517:-	CP004140.1	NC_020528.1	chrom	2172266	2172517	83	-	3	not in RefSeq 2017			hypothetical protein	SM2011_c06657
CP004139.1:633126-633377:-	CP004139.1	NC_020560.1	pSymB	633126	633377	83	-	2		acyl carrier protein	SM2011_RS09600	Acyl carrier protein	SM2011_b22007												True	3	0	3			SM2011_RS09600|GBK|prod|NC_020560_633377_633126_-2_ATG_83
CP004138.1:245905-246156:+	CP004138.1	NC_020527.1	pSymA	245905	246156	83	+	1																		1	1	0		Smel_pSymA_pSymB_pRK415CHEMG|NC_020527_245905_246156_+1_ATG_83
CP004140.1:2120485-2120736:+	CP004140.1	NC_020528.1	chrom	2120485	2120736	83	+	1																		1	1	0		Smel_pSymA_pSymB_pRK415ORF|NC_020528_2120485_2120736_+1_ATG_83
CP004140.1:690108-690362:-	CP004140.1	NC_020528.1	chrom	690108	690362	84	-	2		GlsB/YeaQ/YmgE family stress response membrane protein	SM2011_RS17495	putative transmembrane protein	SM2011_c02320	True
CP004140.1:1381065-1381319:+	CP004140.1	NC_020528.1	chrom	1381065	1381319	84	+	3		hypothetical protein	SM2011_RS20780	putative signal peptide protein	SM2011_c01916	True
CP004140.1:2230078-2230332:+	CP004140.1	NC_020528.1	chrom	2230078	2230332	84	+	1		hypothetical protein	SM2011_RS24910	putative signal peptide protein	SM2011_c04344												True	8	3	5		SM2011_RS24910|GBK|geno|prod|NC_020528_2230078_2230332_+1_ATG_84	SM2011_RS24910|GBK|geno|prod|NC_020528_2230078_2230332_+1_ATG_84
CP004138.1:620517-620771:-	CP004138.1	NC_020527.1	pSymA	620517	620771	84	-	1	not in RefSeq 2017			Putative response regulator, receiver domain protein	SM2011_a1139	True
CP004140.1:3084778-3085032:+	CP004140.1	NC_020528.1	chrom	3084778	3085032	84	+	1	not in RefSeq 2017			putative 30S ribosomal protein	SM2011_c03934	True
CP004140.1:883332-883586:-	CP004140.1	NC_020528.1	chrom	883332	883586	84	-	2		antitoxin	SM2011_RS18415	hypothetical protein	SM2011_c00899												True	8	3	5		SM2011_RS18415|GBK|geno|prod|+28aa_chemg|NC_020528_883586_883332_-2_ATG_84	SM2011_RS18415|GBK|geno|prod|NC_020528_883586_883332_-2_ATG_84
CP004140.1:2663426-2663680:-	CP004140.1	NC_020528.1	chrom	2663426	2663680	84	-	3		DUF1272 domain-containing protein	SM2011_RS26960	Hypothetical protein	SM2011_c01940	True
CP004138.1:850260-850514:-	CP004138.1	NC_020527.1	pSymA	850260	850514	84	-	1		hypothetical protein	SM2011_RS34280	hypothetical protein	SM2011_a6338
CP004139.1:708785-709039:-	CP004139.1	NC_020560.1	pSymB	708785	709039	84	-	3		hypothetical protein	SM2011_RS09920	Hypothetical protein	SM2011_b21072	True
CP004140.1:545716-545970:-	CP004140.1	NC_020528.1	chrom	545716	545970	84	-	1		hypothetical protein	SM2011_RS16820	Hypothetical protein	SM2011_c02189	True
CP004140.1:1430605-1430859:-	CP004140.1	NC_020528.1	chrom	1430605	1430859	84	-	1		hypothetical protein	SM2011_RS21005	hypothetical protein	SM2011_c01351	True
CP004138.1:242566-242820:+	CP004138.1	NC_020527.1	pSymA	242566	242820	84	+	1		type II toxin-antitoxin system Phd/YefM family antitoxin	SM2011_RS01235	hypothetical protein	SM2011_a6099	True
CP004139.1:72512-72766:+	CP004139.1	NC_020560.1	pSymB	72512	72766	84	+	2	not in RefSeq 2017			hypothetical protein	SM2011_b20062	True
CP004139.1:534746-535000:+	CP004139.1	NC_020560.1	pSymB	534746	535000	84	+	2	not in RefSeq 2017			Hypothetical protein	SM2011_b22021	True
CP004139.1:1648582-1648836:-	CP004139.1	NC_020560.1	pSymB	1648582	1648836	84	-	1	not in RefSeq 2017			Hypothetical protein	SM2011_b20629	True
CP004140.1:3637395-3637649:+	CP004140.1	NC_020528.1	chrom	3637395	3637649	84	+	3	not in RefSeq 2017			Hypothetical protein	SM2011_c04092	True
CP004140.1:1384894-1385148:-	CP004140.1	NC_020528.1	chrom	1384894	1385148	84	-	1																		1	1	0		Smel_pSymA_pSymB_pRK415ORF|NC_020528_1385148_1384894_-1_ATG_84
CP004140.1:2795313-2795567:+	CP004140.1	NC_020528.1	chrom	2795313	2795567	84	+	3																		1	1	0		Smel_pSymA_pSymB_pRK415ORF|NC_020528_2795313_2795567_+3_ATG_84
CP004140.1:448528-448785:-	CP004140.1	NC_020528.1	chrom	448528	448785	85	-	1		DUF1150 domain-containing protein	SM2011_RS16415	hypothetical protein	SM2011_c01107	True											True	6	3	3		SM2011_RS16415|GBK|geno|prod|+9aa_chemg|NC_020528_448785_448528_-1_ATG_85	SM2011_RS16415|GBK|geno|prod|NC_020528_448785_448528_-1_ATG_85
CP004138.1:762279-762536:-	CP004138.1	NC_020527.1	pSymA	762279	762536	85	-	1		ferredoxin	SM2011_RS03815	hypothetical protein	SM2011_a5031
CP004138.1:342639-342896:+	CP004138.1	NC_020527.1	pSymA	342639	342896	85	+	3		hypothetical protein	SM2011_RS01735	Hypothetical protein	SM2011_a0638
CP004139.1:1180374-1180631:+	CP004139.1	NC_020560.1	pSymB	1180374	1180631	85	+	3		hypothetical protein	SM2011_RS11960	Hypothetical protein	SM2011_b20952	True
CP004140.1:3380746-3381003:-	CP004140.1	NC_020528.1	chrom	3380746	3381003	85	-	1		hypothetical protein	SM2011_RS30250	Hypothetical protein	SM2011_c03262
CP004140.1:2131706-2131963:+	CP004140.1	NC_020528.1	chrom	2131706	2131963	85	+	2	not in RefSeq 2017			Hypothetical protein	SM2011_c04312	True
CP004140.1:3362302-3362559:-	CP004140.1	NC_020528.1	chrom	3362302	3362559	85	-	1	not in RefSeq 2017			Hypothetical protein	SM2011_c03249
CP004140.1:2826642-2826899:-	CP004140.1	NC_020528.1	chrom	2826642	2826899	85	-	2		glutaredoxin 3	SM2011_RS27720														True	10	4	6		SM2011_RS27720|+9aa_GBK|NC_020528_2826899_2826642_-2_ATG_85	SM2011_RS27720|+9aa_GBK|NC_020528_2826899_2826642_-2_ATG_85
CP004138.1:374739-374996:-	CP004138.1	NC_020527.1	pSymA	374739	374996	85	-	1		hypothetical protein	SM2011_RS01890														True	5	2	3		SM2011_RS01890|prod|+12aa_chemg|NC_020527_374996_374739_-1_ATG_85	SM2011_RS01890|prod|NC_020527_374996_374739_-1_ATG_85
CP004140.1:710591-710848:+	CP004140.1	NC_020528.1	chrom	710591	710848	85	+	2																		1	1	0		Smel_pSymA_pSymB_pRK415CHEMG|NC_020528_710591_710848_+2_CTG_85
CP004139.1:708864-709124:+	CP004139.1	NC_020560.1	pSymB	708864	709124	86	+	3	MS detected "novel" (> 70 and < 100aa)										smaller 100aa					smaller 100aa	True	4	4	0	1a	Smel_pSymA_pSymB_pRK415CHEMG|NC_020560_708864_709124_+3_GTG_86
CP004140.1:662525-662785:+	CP004140.1	NC_020528.1	chrom	662525	662785	86	+	2	MS detected "novel" (> 70 and < 100aa)										smaller 100aa					smaller 100aa	True	4	1	3	1a	Smel_pSymA_pSymB_pRK415GENOSM2011AM_0627|chemg|NC_020528_662525_662785_+2_ATG_86	Smel_pSymA_pSymB_pRK415GENOSM2011AM_0627|NC_020528_662525_662785_+2_ATG_86
CP004140.1:2995694-2995954:+	CP004140.1	NC_020528.1	chrom	2995694	2995954	86	+	2		ArsR family transcriptional regulator	SM2011_RS28545	putative transcription regulator protein	SM2011_c03998	True
CP004140.1:1271232-1271492:-	CP004140.1	NC_020528.1	chrom	1271232	1271492	86	-	2		molybdopterin converting factor subunit 1	SM2011_RS20270	putative molybdopterin MPT converting factor,subunit 1 protein	SM2011_c00600	True
CP004140.1:3619780-3620040:-	CP004140.1	NC_020528.1	chrom	3619780	3620040	86	-	1		AbrB/MazE/SpoVT family DNA-binding domain-containing protein	SM2011_RS31280	Hypothetical protein	SM2011_c04408	True
CP004139.1:1403381-1403641:-	CP004139.1	NC_020560.1	pSymB	1403381	1403641	86	-	3		DUF982 domain-containing protein	SM2011_RS13020	hypothetical protein	SM2011_b21480
CP004140.1:1744224-1744484:+	CP004140.1	NC_020528.1	chrom	1744224	1744484	86	+	3		hypothetical protein	SM2011_RS22525	Hypothetical protein	SM2011_c01186
CP004140.1:1982883-1983143:-	CP004140.1	NC_020528.1	chrom	1982883	1983143	86	-	2		hypothetical protein	SM2011_RS23685	hypothetical protein	SM2011_c00181
CP004140.1:2612709-2612969:+	CP004140.1	NC_020528.1	chrom	2612709	2612969	86	+	3		type II toxin-antitoxin system Phd/YefM family antitoxin	SM2011_RS26695	Hypothetical protein	SM2011_c01748
CP004138.1:407641-407901:-	CP004138.1	NC_020527.1	pSymA	407641	407901	86	-	3	not in RefSeq 2017			hypothetical protein	SM2011_a6189
CP004138.1:642052-642312:-	CP004138.1	NC_020527.1	pSymA	642052	642312	86	-	3	not in RefSeq 2017			Hypothetical protein	SM2011_a1171	True
CP004138.1:750228-750488:+	CP004138.1	NC_020527.1	pSymA	750228	750488	86	+	3	not in RefSeq 2017			hypothetical protein	SM2011_a6315	True
CP004138.1:333403-333663:+	CP004138.1	NC_020527.1	pSymA	333403	333663	86	+	1		cbb3-type cytochrome oxidase assembly protein CcoS	SM2011_RS01695	FixS2 nitrogen fixation protein	SM2011_a0622
CP004140.1:988049-988309:-	CP004140.1	NC_020528.1	chrom	988049	988309	86	-	3		hypothetical protein	SM2011_RS18900	Conserved hypothetical signal peptide protein	SM2011_c00070	True											True	29	14	15		SM2011_RS18900|GBK|geno|prod|+38aa_chemg|NC_020528_988309_988049_-3_ATG_86	SM2011_RS18900|GBK|geno|prod|NC_020528_988309_988049_-3_ATG_86
CP004140.1:1826594-1826857:+	CP004140.1	NC_020528.1	chrom	1826594	1826857	87	+	2		hypothetical protein	SM2011_RS22955	putative signal peptide protein	SM2011_c00258
CP004139.1:1446114-1446377:-	CP004139.1	NC_020560.1	pSymB	1446114	1446377	87	-	2		cell division topological specificity factor	SM2011_RS13235	Putative cell division inhibitor	SM2011_b21522	True											True	14	5	9		SM2011_RS13235|GBK|prod|chemg|NC_020560_1446377_1446114_-2_ATG_87	SM2011_RS13235|GBK|prod|NC_020560_1446377_1446114_-2_ATG_87
CP004139.1:414365-414628:-	CP004139.1	NC_020560.1	pSymB	414365	414628	87	-	3		hypothetical protein	SM2011_RS08535	Hypothetical protein	SM2011_b20400	True
CP004140.1:684060-684323:+	CP004140.1	NC_020528.1	chrom	684060	684323	87	+	3		hypothetical protein	SM2011_RS33385	hypothetical protein	SM2011_c04431	True
CP004140.1:1820515-1820778:+	CP004140.1	NC_020528.1	chrom	1820515	1820778	87	+	1		hypothetical protein	SM2011_RS22915	hypothetical protein	SM2011_c00251	True
CP004138.1:1105638-1105901:-	CP004138.1	NC_020527.1	pSymA	1105638	1105901	87	-	1	not in RefSeq 2017			Hypothetical protein	SM2011_a1951
CP004139.1:543622-543885:+	CP004139.1	NC_020560.1	pSymB	543622	543885	87	+	1	not in RefSeq 2017			hypothetical protein	SM2011_b23117
CP004140.1:1334812-1335075:-	CP004140.1	NC_020528.1	chrom	1334812	1335075	87	-	1	not in RefSeq 2017			Hypothetical protein	SM2011_c01902
CP004140.1:108064-108327:-	CP004140.1	NC_020528.1	chrom	108064	108327	87	-	1		hypothetical protein	SM2011_RS14795	Conserved hypothetical transmembrane protein	SM2011_c02614
CP004140.1:682278-682541:+	CP004140.1	NC_020528.1	chrom	682278	682541	87	+	3		translation initiation factor IF-1	SM2011_RS17430														True	15	6	9		SM2011_RS17430|-15aa_GBK|chemg|NC_020528_682278_682541_+3_ATG_87	SM2011_RS17430|-15aa_GBK|NC_020528_682278_682541_+3_ATG_87
CP004138.1:296368-296631:-	CP004138.1	NC_020527.1	pSymA	296368	296631	87	-	3																		1	1	0		Smel_pSymA_pSymB_pRK415ORF_+24aa_orf|NC_020527_296631_296368_-3_CTG_87
CP004138.1:1164575-1164838:+	CP004138.1	NC_020527.1	pSymA	1164575	1164838	87	+	2																		1	1	0		Smel_pSymA_pSymB_pRK415ORF|NC_020527_1164575_1164838_+2_GTG_87
CP004140.1:688317-688580:+	CP004140.1	NC_020528.1	chrom	688317	688580	87	+	3																		1	1	0		Smel_pSymA_pSymB_pRK415ORF|NC_020528_688317_688580_+3_ATG_87
CP004140.1:2899176-2899439:-	CP004140.1	NC_020528.1	chrom	2899176	2899439	87	-	2																		1	1	0		Smel_pSymA_pSymB_pRK415ORF_+62aa_orf|NC_020528_2899439_2899176_-2_CTG_87
CP004140.1:606376-606642:+	CP004140.1	NC_020528.1	chrom	606376	606642	88	+	1		hypothetical protein	SM2011_RS17080	putative transmembrane protein	SM2011_c02242	True
CP004140.1:1513035-1513301:-	CP004140.1	NC_020528.1	chrom	1513035	1513301	88	-	2		hypothetical protein	SM2011_RS21475	putative transmembrane protein	SM2011_c01263	True
CP004140.1:2523503-2523769:+	CP004140.1	NC_020528.1	chrom	2523503	2523769	88	+	2		hypothetical protein	SM2011_RS26265	putative transmembrane protein	SM2011_c01591	True											True	2	0	2			SM2011_RS26265|GBK|geno|prod|NC_020528_2523503_2523769_+2_ATG_88
CP004140.1:828914-829180:-	CP004140.1	NC_020528.1	chrom	828914	829180	88	-	3		hypothetical protein	SM2011_RS18160	Putative signal peptide protein	SM2011_c00809
CP004140.1:2163351-2163617:-	CP004140.1	NC_020528.1	chrom	2163351	2163617	88	-	2		hypothetical protein	SM2011_RS24565	putative signal peptide protein	SM2011_c04174												True	6	3	3		SM2011_RS24565|GBK|geno|-1aa_prod|NC_020528_2163617_2163351_-2_GTG_88	SM2011_RS24565|GBK|geno|-1aa_prod|NC_020528_2163617_2163351_-2_GTG_88
CP004140.1:748211-748477:+	CP004140.1	NC_020528.1	chrom	748211	748477	88	+	2		flagellar biosynthesis protein FliQ	SM2011_RS17790	Putative flagellar biosynthetic transmembrane protein	SM2011_c03053	True
CP004140.1:3320415-3320681:-	CP004140.1	NC_020528.1	chrom	3320415	3320681	88	-	2		addiction module antidote protein, HigA family	SM2011_RS29960	Hypothetical protein	SM2011_c02477	True
CP004138.1:25417-25683:-	CP004138.1	NC_020527.1	pSymA	25417	25683	88	-	3		DUF2277 domain-containing protein	SM2011_RS00125	hypothetical protein	SM2011_a0044	True												2	1	1		SM2011_RS00125|GBK|prod|+97aa_chemg|NC_020527_25683_25417_-3_ATG_88	SM2011_RS00125|GBK|prod|NC_020527_25683_25417_-3_ATG_88
CP004138.1:197571-197837:+	CP004138.1	NC_020527.1	pSymA	197571	197837	88	+	3		EAL domain-containing protein	SM2011_RS01005	Hypothetical protein	SM2011_a0369
CP004138.1:115517-115783:-	CP004138.1	NC_020527.1	pSymA	115517	115783	88	-	2		hypothetical protein	SM2011_RS00590	Hypothetical protein	SM2011_a0210	True
CP004139.1:676728-676994:-	CP004139.1	NC_020560.1	pSymB	676728	676994	88	-	2		hypothetical protein	SM2011_RS32790	hypothetical protein	SM2011_b23192
CP004139.1:679970-680236:-	CP004139.1	NC_020560.1	pSymB	679970	680236	88	-	3		hypothetical protein	SM2011_RS32795	Hypothetical protein	SM2011_b21047	True
CP004140.1:2613411-2613677:-	CP004140.1	NC_020528.1	chrom	2613411	2613677	88	-	2		hypothetical protein	SM2011_RS26705	hypothetical protein	SM2011_c01517	True
CP004140.1:1145233-1145499:+	CP004140.1	NC_020528.1	chrom	1145233	1145499	88	+	1		sel1 repeat family protein	SM2011_RS19650	Hypothetical protein	SM2011_c02392	True
CP004140.1:2033087-2033353:+	CP004140.1	NC_020528.1	chrom	2033087	2033353	88	+	2		Usg family protein	SM2011_RS23915	hypothetical protein	SM2011_c00137	True
CP004138.1:422370-422636:-	CP004138.1	NC_020527.1	pSymA	422370	422636	88	-	1	not in RefSeq 2017			Hypothetical protein	SM2011_a0775
CP004139.1:1453164-1453430:-	CP004139.1	NC_020560.1	pSymB	1453164	1453430	88	-	2		acyl carrier protein	SM2011_RS13270	Acyl carrier protein	SM2011_b20651	True											True	48	24	24		SM2011_RS13270|GBK|prod|+7aa_chemg|NC_020560_1453430_1453164_-2_ATG_88	SM2011_RS13270|GBK|prod|NC_020560_1453430_1453164_-2_ATG_88
CP004140.1:398139-398405:+	CP004140.1	NC_020528.1	chrom	398139	398405	88	+	3		30S ribosomal protein S20	SM2011_RS16185	30S ribosomal protein S20	SM2011_c01152	True											True	54	20	34		SM2011_RS16185|GBK|geno|prod|NC_020528_398139_398405_+3_ATG_88	SM2011_RS16185|GBK|geno|prod|NC_020528_398139_398405_+3_ATG_88
CP004138.1:847046-847312:+	CP004138.1	NC_020527.1	pSymA	847046	847312	88	+	2																		1	1	0		Smel_pSymA_pSymB_pRK415ORF_+43aa_orf|NC_020527_847046_847312_+2_GTG_88
CP004140.1:546633-546902:+	CP004140.1	NC_020528.1	chrom	546633	546902	89	+	3		XRE family transcriptional regulator	SM2011_RS33345	Putative HTH-type transcriptional regulator	SM2011_c02184	True
CP004139.1:619216-619485:+	CP004139.1	NC_020560.1	pSymB	619216	619485	89	+	1		hypothetical protein	SM2011_RS09535	putative exported or membrane-anchored protein	SM2011_b21664
CP004140.1:3442533-3442802:+	CP004140.1	NC_020528.1	chrom	3442533	3442802	89	+	3		50S ribosomal protein L27	SM2011_RS30480	putative 50S ribosomal protein L27	SM2011_c03772	True											True	71	27	44		SM2011_RS30480|GBK|geno|prod|chemg|NC_020528_3442533_3442802_+3_ATG_89	SM2011_RS30480|GBK|geno|prod|NC_020528_3442533_3442802_+3_ATG_89
CP004140.1:276687-276956:+	CP004140.1	NC_020528.1	chrom	276687	276956	89	+	3		30S ribosomal protein S15	SM2011_RS15555	putative 30S ribosomal protein S15	SM2011_c00323	True											True	57	14	43		SM2011_RS15555|GBK|geno|prod|+19aa_chemg|NC_020528_276687_276956_+3_ATG_89	SM2011_RS15555|GBK|geno|prod|NC_020528_276687_276956_+3_ATG_89
CP004140.1:251363-251632:-	CP004140.1	NC_020528.1	chrom	251363	251632	89	-	3		BON domain-containing protein	SM2011_RS15440	Hypothetical protein	SM2011_c02894													2	1	1		SM2011_RS15440|GBK|geno|prod|+33aa_chemg|NC_020528_251632_251363_-3_ATG_89	SM2011_RS15440|GBK|geno|prod|NC_020528_251632_251363_-3_ATG_89
CP004140.1:1409294-1409563:-	CP004140.1	NC_020528.1	chrom	1409294	1409563	89	-	3		DUF3572 domain-containing protein	SM2011_RS20905	hypothetical protein	SM2011_c01372	True											True	13	7	6		SM2011_RS20905|GBK|geno|prod|+11aa_chemg|NC_020528_1409563_1409294_-3_ATG_89	SM2011_RS20905|GBK|geno|prod|NC_020528_1409563_1409294_-3_ATG_89
CP004140.1:2972300-2972569:-	CP004140.1	NC_020528.1	chrom	2972300	2972569	89	-	3		DUF4164 domain-containing protein	SM2011_RS28445	Hypothetical protein	SM2011_c03977	True											True	11	5	6		SM2011_RS28445|GBK|geno|prod|+31aa_chemg|NC_020528_2972569_2972300_-3_ATG_89	SM2011_RS28445|GBK|geno|prod|NC_020528_2972569_2972300_-3_ATG_89
CP004138.1:351336-351605:-	CP004138.1	NC_020527.1	pSymA	351336	351605	89	-	1		hypothetical protein	SM2011_RS01795	Hypothetical protein	SM2011_a0663	True
CP004138.1:425596-425865:+	CP004138.1	NC_020527.1	pSymA	425596	425865	89	+	1		hypothetical protein	SM2011_RS02155	hypothetical protein	SM2011_a0783
CP004138.1:686117-686386:+	CP004138.1	NC_020527.1	pSymA	686117	686386	89	+	2		hypothetical protein	SM2011_RS03415	Hypothetical protein	SM2011_a1253	True
CP004140.1:1206299-1206568:-	CP004140.1	NC_020528.1	chrom	1206299	1206568	89	-	3		hypothetical protein	SM2011_RS19955	hypothetical protein	SM2011_c02556	True											True	6	2	4		SM2011_RS19955|GBK|geno|prod|NC_020528_1206568_1206299_-3_ATG_89	SM2011_RS19955|GBK|geno|prod|NC_020528_1206568_1206299_-3_ATG_89
CP004140.1:1521807-1522076:-	CP004140.1	NC_020528.1	chrom	1521807	1522076	89	-	2		hypothetical protein	SM2011_RS21520	Hypothetical protein	SM2011_c01068	True
CP004139.1:1648227-1648496:-	CP004139.1	NC_020560.1	pSymB	1648227	1648496	89	-	2		ribbon-helix-helix protein, CopG family	SM2011_RS14155	hypothetical protein	SM2011_b20628	True											True	2	0	2			SM2011_RS14155|GBK|prod|NC_020560_1648496_1648227_-2_ATG_89
CP004138.1:569911-570180:+	CP004138.1	NC_020527.1	pSymA	569911	570180	89	+	1	not in RefSeq 2017			hypothetical protein	SM2011_a1036
CP004138.1:546549-546818:-	CP004138.1	NC_020527.1	pSymA	546549	546818	89	-	1		AbrB/MazE/SpoVT family DNA-binding domain-containing protein	SM2011_RS02700														True	4	2	2		SM2011_RS02700|-39aa_GBK|prod|chemg|NC_020527_546818_546549_-1_ATG_89	SM2011_RS02700|-39aa_GBK|prod|NC_020527_546818_546549_-1_ATG_89
CP004140.1:376929-377198:+	CP004140.1	NC_020528.1	chrom	376929	377198	89	+	3																		1	1	0		Smel_pSymA_pSymB_pRK415ORF_+3aa_orf|NC_020528_376929_377198_+3_TTG_89
CP004140.1:1334358-1334630:+	CP004140.1	NC_020528.1	chrom	1334358	1334630	90	+	3		hypothetical protein	SM2011_RS20565	putative signal peptide protein	SM2011_c01789
CP004140.1:2611013-2611285:+	CP004140.1	NC_020528.1	chrom	2611013	2611285	90	+	2		AbrB/MazE/SpoVT family DNA-binding domain-containing protein	SM2011_RS26675	NtrP	SM2011_c03949
CP004140.1:3002917-3003189:+	CP004140.1	NC_020528.1	chrom	3002917	3003189	90	+	1		DUF2312 domain-containing protein	SM2011_RS28600	hypothetical protein	SM2011_c04009	True											True	42	19	23		SM2011_RS28600|GBK|geno|prod|NC_020528_3002917_3003189_+1_ATG_90	SM2011_RS28600|GBK|geno|prod|NC_020528_3002917_3003189_+1_ATG_90
CP004139.1:1106882-1107154:+	CP004139.1	NC_020560.1	pSymB	1106882	1107154	90	+	2		hypothetical protein	SM2011_RS11620	hypothetical protein	SM2011_b21568
CP004140.1:3382070-3382342:+	CP004140.1	NC_020528.1	chrom	3382070	3382342	90	+	2		hypothetical protein	SM2011_RS34105	Hypothetical protein	SM2011_c03263
CP004140.1:2156354-2156626:-	CP004140.1	NC_020528.1	chrom	2156354	2156626	90	-	3		metal/formaldehyde-sensitive transcriptional repressor	SM2011_RS24535	hypothetical protein	SM2011_c04168	True
CP004139.1:665990-666262:-	CP004139.1	NC_020560.1	pSymB	665990	666262	90	-	3	not in RefSeq 2017			Hypothetical protein	SM2011_b22008	True
CP004139.1:1214658-1214930:-	CP004139.1	NC_020560.1	pSymB	1214658	1214930	90	-	2	not in RefSeq 2017			Hypothetical protein	SM2011_b20982	True
CP004140.1:1367395-1367667:+	CP004140.1	NC_020528.1	chrom	1367395	1367667	90	+	1		DNA-binding protein HRm	SM2011_RS20715	DNA-binding protein HU	SM2011_c01906	True											True	292	116	176		SM2011_RS20715|GBK|geno|prod|+41aa_chemg|NC_020528_1367395_1367667_+1_ATG_90	SM2011_RS20715|GBK|geno|prod|NC_020528_1367395_1367667_+1_ATG_90
CP004140.1:1455153-1455428:+	CP004140.1	NC_020528.1	chrom	1455153	1455428	91	+	3	not in RefSeq 2017			putative transmembrane protein	SM2011_c01328
CP004140.1:2919873-2920148:+	CP004140.1	NC_020528.1	chrom	2919873	2920148	91	+	3		DUF1153 domain-containing protein	SM2011_RS28210	hypothetical protein	SM2011_c00657	True
CP004138.1:1085603-1085878:+	CP004138.1	NC_020527.1	pSymA	1085603	1085878	91	+	2		DUF1488 domain-containing protein	SM2011_RS05265	hypothetical protein	SM2011_a1910
CP004138.1:1267139-1267414:-	CP004138.1	NC_020527.1	pSymA	1267139	1267414	91	-	2		hypothetical protein	SM2011_RS06205	hypothetical protein	SM2011_a2275	True
CP004139.1:260410-260685:-	CP004139.1	NC_020560.1	pSymB	260410	260685	91	-	1		hypothetical protein	SM2011_RS07810	Hypothetical protein	SM2011_b20254
CP004139.1:618428-618703:+	CP004139.1	NC_020560.1	pSymB	618428	618703	91	+	2		hypothetical protein	SM2011_RS09525	hypothetical protein	SM2011_b20828	True
CP004140.1:2726362-2726637:+	CP004140.1	NC_020528.1	chrom	2726362	2726637	91	+	1		hypothetical protein	SM2011_RS27275	Hypothetical protein	SM2011_c02023
CP004138.1:912064-912339:+	CP004138.1	NC_020527.1	pSymA	912064	912339	91	+	1		metal resistance protein	SM2011_RS04485	Hypothetical protein	SM2011_a1639	True
CP004138.1:776785-777060:-	CP004138.1	NC_020527.1	pSymA	776785	777060	91	-	3		type II toxin-antitoxin system ParD family antitoxin	SM2011_RS03890	hypothetical protein	SM2011_a1413	True												1	0	1			SM2011_RS03890|GBK|prod|NC_020527_777060_776785_-3_ATG_91
CP004139.1:133283-133558:-	CP004139.1	NC_020560.1	pSymB	133283	133558	91	-	3		type II toxin-antitoxin system ParD family antitoxin	SM2011_RS07185	Hypothetical protein	SM2011_b20121	True												1	0	1			SM2011_RS07185|GBK|prod|NC_020560_133558_133283_-3_ATG_91
CP004140.1:2885214-2885489:-	CP004140.1	NC_020528.1	chrom	2885214	2885489	91	-	2		type II toxin-antitoxin system ParD family antitoxin	SM2011_RS28030	hypothetical protein	SM2011_c00693												True	8	3	5		SM2011_RS28030|GBK|geno|prod|chemg|NC_020528_2885489_2885214_-2_ATG_91	SM2011_RS28030|GBK|geno|prod|NC_020528_2885489_2885214_-2_ATG_91
CP004139.1:1341106-1341381:-	CP004139.1	NC_020560.1	pSymB	1341106	1341381	91	-	1	not in RefSeq 2017			hypothetical protein	SM2011_b23377	True
CP004139.1:677566-677841:-	CP004139.1	NC_020560.1	pSymB	677566	677841	91	-	1	not in RefSeq 2017			Acyl carrier protein (ACP)	SM2011_b22009	True
CP004140.1:1263582-1263857:+	CP004140.1	NC_020528.1	chrom	1263582	1263857	91	+	3		hypothetical protein	SM2011_RS20225														True	42	17	25		SM2011_RS20225|+2aa_GBK|prod|NC_020528_1263582_1263857_+3_ATG_91	SM2011_RS20225|+2aa_GBK|prod|NC_020528_1263582_1263857_+3_ATG_91
CP004138.1:303947-304222:+	CP004138.1	NC_020527.1	pSymA	303947	304222	91	+	2		type II toxin-antitoxin system ParD family antitoxin	SM2011_RS01555														True	3	0	3			SM2011_RS01555|+107aa_prod|NC_020527_303947_304222_+2_TTG_91
CP004140.1:100868-101146:-	CP004140.1	NC_020528.1	chrom	100868	101146	92	-	3		sarcosine oxidase subunit delta	SM2011_RS14760	Sarcosine oxidase delta subunit	SM2011_c02607
CP004140.1:1588453-1588731:-	CP004140.1	NC_020528.1	chrom	1588453	1588731	92	-	1		type II toxin-antitoxin system RelE/ParE family toxin	SM2011_RS21840	Putative toxin RelE	SM2011_c04436
CP004140.1:1481531-1481809:+	CP004140.1	NC_020528.1	chrom	1481531	1481809	92	+	2		30S ribosomal protein S19	SM2011_RS21260	putative 30S ribosomal protein S19	SM2011_c01305	True											True	41	14	27		SM2011_RS21260|GBK|geno|prod|chemg|NC_020528_1481531_1481809_+2_GTG_92	SM2011_RS21260|GBK|geno|prod|NC_020528_1481531_1481809_+2_GTG_92
CP004140.1:1984341-1984619:+	CP004140.1	NC_020528.1	chrom	1984341	1984619	92	+	3		BON domain-containing protein	SM2011_RS23695	Hypothetical protein	SM2011_c00179	True
CP004139.1:572519-572797:-	CP004139.1	NC_020560.1	pSymB	572519	572797	92	-	3		hypothetical protein	SM2011_RS09280	Hypothetical protein	SM2011_b20547
CP004140.1:3320689-3320967:-	CP004140.1	NC_020528.1	chrom	3320689	3320967	92	-	1		type II toxin-antitoxin system RelE/ParE family toxin	SM2011_RS29965	hypothetical protein	SM2011_c02476	True
CP004138.1:1066352-1066630:-	CP004138.1	NC_020527.1	pSymA	1066352	1066630	92	-	2	not in RefSeq 2017			hypothetical protein	SM2011_a6439	True
CP004140.1:952696-952974:+	CP004140.1	NC_020528.1	chrom	952696	952974	92	+	1																		1	1	0		Smel_pSymA_pSymB_pRK415ORF_+11aa_orf|NC_020528_952696_952974_+1_TTG_92
CP004140.1:2881255-2881536:+	CP004140.1	NC_020528.1	chrom	2881255	2881536	93	+	1		BolA family transcriptional regulator	SM2011_RS28005	Transcription regulator,BolA/YrbA family	SM2011_c00698												True	5	1	4		SM2011_RS28005|GBK|geno|prod|+32aa_chemg|NC_020528_2881255_2881536_+1_ATG_93	SM2011_RS28005|GBK|geno|prod|NC_020528_2881255_2881536_+1_ATG_93
CP004140.1:2517208-2517489:+	CP004140.1	NC_020528.1	chrom	2517208	2517489	93	+	1		membrane protein	SM2011_RS26230	putative transmembrane protein	SM2011_c01581	True
CP004140.1:1263576-1263857:+	CP004140.1	NC_020528.1	chrom	1263576	1263857	93	+	3	not in RefSeq 2017			putative signal peptide protein	SM2011_c00591
CP004140.1:3148747-3149028:+	CP004140.1	NC_020528.1	chrom	3148747	3149028	93	+	1		K+/H+ antiporter subunit F	SM2011_RS29205	PH adaptation potassium efflux system F transmembrane protein	SM2011_c03183
CP004138.1:469291-469572:+	CP004138.1	NC_020527.1	pSymA	469291	469572	93	+	1		nodulation protein F	SM2011_RS02350	NodF acyl carrier protein	SM2011_a0852	True
CP004139.1:1404803-1405084:-	CP004139.1	NC_020560.1	pSymB	1404803	1405084	93	-	3		DUF1236 domain-containing protein	SM2011_RS13035	Hypothetical protein	SM2011_b21483												True	6	3	3		SM2011_RS13035|GBK|prod|chemg|NC_020560_1405084_1404803_-3_ATG_93	SM2011_RS13035|GBK|prod|NC_020560_1405084_1404803_-3_ATG_93
CP004139.1:1397742-1398023:+	CP004139.1	NC_020560.1	pSymB	1397742	1398023	93	+	3		DUF982 domain-containing protein	SM2011_RS12980	Hypothetical protein	SM2011_b21470	True
CP004138.1:1090618-1090899:+	CP004138.1	NC_020527.1	pSymA	1090618	1090899	93	+	1		hypothetical protein	SM2011_RS05285	hypothetical protein	SM2011_a1918	True
CP004138.1:941210-941491:-	CP004138.1	NC_020527.1	pSymA	941210	941491	93	-	2		mechanosensitive ion channel family protein	SM2011_RS04605	Hypothetical protein	SM2011_a1678	True
CP004140.1:2920299-2920580:+	CP004140.1	NC_020528.1	chrom	2920299	2920580	93	+	3		N-acetyltransferase	SM2011_RS28215	hypothetical protein	SM2011_c00656												True	26	8	18		SM2011_RS28215|GBK|geno|prod|chemg|NC_020528_2920299_2920580_+3_ATG_93	SM2011_RS28215|GBK|geno|prod|NC_020528_2920299_2920580_+3_ATG_93
CP004140.1:301500-301781:-	CP004140.1	NC_020528.1	chrom	301500	301781	93	-	2		SelT/SelW/SelH family protein	SM2011_RS15675	hypothetical protein	SM2011_c00345	True
CP004138.1:192937-193218:-	CP004138.1	NC_020527.1	pSymA	192937	193218	93	-	3	not in RefSeq 2017			hypothetical protein	SM2011_a0357
CP004140.1:616147-616428:+	CP004140.1	NC_020528.1	chrom	616147	616428	93	+	1																		2	2	0		Smel_pSymA_pSymB_pRK415ORF_+67aa_orf|NC_020528_616147_616428_+1_CTG_93
CP004140.1:656969-657253:+	CP004140.1	NC_020528.1	chrom	656969	657253	94	+	2		hypothetical protein	SM2011_RS17290	putative signal peptide protein	SM2011_c02284												True	22	9	13		SM2011_RS17290|GBK|geno|prod|NC_020528_656969_657253_+2_ATG_94	SM2011_RS17290|GBK|geno|prod|NC_020528_656969_657253_+2_ATG_94
CP004139.1:1667542-1667826:-	CP004139.1	NC_020560.1	pSymB	1667542	1667826	94	-	1		1,2-phenylacetyl-CoA epoxidase subunit B	SM2011_RS14245	Putative phenylacetic acid degradation protein	SM2011_b21639	True
CP004140.1:2826642-2826926:-	CP004140.1	NC_020528.1	chrom	2826642	2826926	94	-	2	not in RefSeq 2017			putative glutaredoxin 3 protein	SM2011_c02443	True
CP004138.1:180190-180474:+	CP004138.1	NC_020527.1	pSymA	180190	180474	94	+	2		DUF1330 domain-containing protein	SM2011_RS00905	hypothetical protein	SM2011_a0323
CP004140.1:2842286-2842570:+	CP004140.1	NC_020528.1	chrom	2842286	2842570	94	+	2		DUF1778 domain-containing protein	SM2011_RS27790	hypothetical protein	SM2011_c00740
CP004140.1:1621301-1621585:-	CP004140.1	NC_020528.1	chrom	1621301	1621585	94	-	3		excinuclease ABC subunit C	SM2011_RS22010	hypothetical protein	SM2011_c02088
CP004138.1:573546-573830:+	CP004138.1	NC_020527.1	pSymA	573546	573830	94	+	3		hypothetical protein	SM2011_RS02855	hypothetical protein	SM2011_a1043	True											True	8	2	6		SM2011_RS02855|GBK|prod|+16aa_chemg|NC_020527_573546_573830_+3_ATG_94	SM2011_RS02855|GBK|prod|NC_020527_573546_573830_+3_ATG_94
CP004139.1:652631-652915:+	CP004139.1	NC_020560.1	pSymB	652631	652915	94	+	2		hypothetical protein	SM2011_RS32750	hypothetical protein	SM2011_b21034
CP004140.1:1166926-1167210:+	CP004140.1	NC_020528.1	chrom	1166926	1167210	94	+	1		hypothetical protein	SM2011_RS19755	Hypothetical protein	SM2011_c02657
CP004140.1:1333566-1333850:+	CP004140.1	NC_020528.1	chrom	1333566	1333850	94	+	3	not in RefSeq 2017			hypothetical protein	SM2011_c06389
CP004140.1:2131679-2131963:+	CP004140.1	NC_020528.1	chrom	2131679	2131963	94	+	2		type II toxin-antitoxin system ParD family antitoxin	SM2011_RS24385														True	9	4	5		SM2011_RS24385|-9aa_GBK|NC_020528_2131679_2131963_+2_TTG_94	SM2011_RS24385|-9aa_GBK|NC_020528_2131679_2131963_+2_TTG_94
CP004138.1:514887-515174:-	CP004138.1	NC_020527.1	pSymA	514887	515174	95	-	1		F plasmid pilus formation	SM2011_RS02570	TraC conjugal transfer protein	SM2011_a0933	True											True	3	1	2		SM2011_RS02570|GBK|prod|NC_020527_515174_514887_-1_ATG_95	SM2011_RS02570|GBK|prod|NC_020527_515174_514887_-1_ATG_95
CP004140.1:2185738-2186025:+	CP004140.1	NC_020528.1	chrom	2185738	2186025	95	+	1		hypothetical protein	SM2011_RS24700	putative signal peptide protein	SM2011_c04200
CP004140.1:1428684-1428971:+	CP004140.1	NC_020528.1	chrom	1428684	1428971	95	+	3		Asp-tRNA(Asn)/Glu-tRNA(Gln) amidotransferase GatCAB subunit C	SM2011_RS20995	Putative glutamyl-tRNA(GLN) amidotransferase subunit C	SM2011_c01353	True											True	134	52	82		SM2011_RS20995|GBK|geno|prod|+193aa_chemg|NC_020528_1428684_1428971_+3_ATG_95	SM2011_RS20995|GBK|geno|prod|NC_020528_1428684_1428971_+3_ATG_95
CP004140.1:2221955-2222242:+	CP004140.1	NC_020528.1	chrom	2221955	2222242	95	+	2		hypothetical protein	SM2011_RS24860	Putative cold shock protein	SM2011_c04319
CP004138.1:679344-679631:-	CP004138.1	NC_020527.1	pSymA	679344	679631	95	-	1		glutamate synthase subunit beta	SM2011_RS03375	NapD component of periplasmic nitrate reductase	SM2011_a1239	True
CP004140.1:361678-361965:-	CP004140.1	NC_020528.1	chrom	361678	361965	95	-	1		DUF1330 domain-containing protein	SM2011_RS16000	hypothetical protein	SM2011_c00411	True											True	32	15	17		SM2011_RS16000|GBK|geno|prod|+10aa_chemg|NC_020528_361965_361678_-1_ATG_95	SM2011_RS16000|GBK|geno|prod|NC_020528_361965_361678_-1_ATG_95
CP004138.1:201785-202072:+	CP004138.1	NC_020527.1	pSymA	201785	202072	95	+	2		DUF1427 domain-containing protein	SM2011_RS01030	hypothetical protein	SM2011_a5018
CP004138.1:70337-70624:+	CP004138.1	NC_020527.1	pSymA	70337	70624	95	+	2		hypothetical protein	SM2011_RS00355	Hypothetical protein	SM2011_a0132	True
CP004138.1:240650-240937:+	CP004138.1	NC_020527.1	pSymA	240650	240937	95	+	2		hypothetical protein	SM2011_RS01225	Hypothetical protein	SM2011_a0450	True
CP004138.1:305554-305841:+	CP004138.1	NC_020527.1	pSymA	305554	305841	95	+	1		hypothetical protein	SM2011_RS01570	Hypothetical protein	SM2011_a0575
CP004138.1:573923-574210:+	CP004138.1	NC_020527.1	pSymA	573923	574210	95	+	2		hypothetical protein	SM2011_RS02860	Hypothetical protein	SM2011_a1045
CP004138.1:402482-402769:-	CP004138.1	NC_020527.1	pSymA	402482	402769	95	-	2	not in RefSeq 2017			Hypothetical protein	SM2011_a5003
CP004140.1:2101422-2101709:-	CP004140.1	NC_020528.1	chrom	2101422	2101709	95	-	2		acyl carrier protein	SM2011_RS24260	Acyl carrier protein,involved in the transfer of long hydroxylated fatty acids to lipid A	SM2011_c04278	True											True	85	38	47		SM2011_RS24260|GBK|geno|-2aa_prod|+26aa_chemg|NC_020528_2101709_2101422_-2_ATG_95	SM2011_RS24260|GBK|geno|-2aa_prod|NC_020528_2101709_2101422_-2_ATG_95
CP004140.1:2529120-2529407:-	CP004140.1	NC_020528.1	chrom	2529120	2529407	95	-	2		hypothetical protein	SM2011_RS26300														True	13	5	8		SM2011_RS26300|+5aa_GBK|prod|+50aa_chemg|NC_020528_2529407_2529120_-2_ATG_95	SM2011_RS26300|+5aa_GBK|prod|NC_020528_2529407_2529120_-2_ATG_95
CP004138.1:155496-155783:-	CP004138.1	NC_020527.1	pSymA	155496	155783	95	-	1																		1	1	0		Smel_pSymA_pSymB_pRK415ORF_+74aa_orf|NC_020527_155783_155496_-1_CTG_95
CP004140.1:171192-171479:+	CP004140.1	NC_020528.1	chrom	171192	171479	95	+	3																		2	2	0		Smel_pSymA_pSymB_pRK415ORF_+9aa_orf|NC_020528_171192_171479_+3_CTG_95
CP004140.1:1277940-1278227:+	CP004140.1	NC_020528.1	chrom	1277940	1278227	95	+	3																		1	1	0		Smel_pSymA_pSymB_pRK415ORF|NC_020528_1277940_1278227_+3_ATG_95
CP004140.1:1697910-1698200:-	CP004140.1	NC_020528.1	chrom	1697910	1698200	96	-	2		transcriptional regulator	SM2011_RS22290	Transcriptional regulator,ArsR family	SM2011_c01226
CP004140.1:2875013-2875303:+	CP004140.1	NC_020528.1	chrom	2875013	2875303	96	+	2		50S ribosomal protein L28	SM2011_RS27975	putative 50S ribosomal protein L28	SM2011_c00704	True											True	31	7	24		SM2011_RS27975|GBK|geno|prod|chemg|NC_020528_2875013_2875303_+2_ATG_96	SM2011_RS27975|GBK|geno|prod|NC_020528_2875013_2875303_+2_ATG_96
CP004138.1:461430-461720:+	CP004138.1	NC_020527.1	pSymA	461430	461720	96	+	3		hypothetical protein	SM2011_RS31825	putative 10.5 kDa ORF	SM2011_a0835	True
CP004140.1:2047792-2048082:-	CP004140.1	NC_020528.1	chrom	2047792	2048082	96	-	1		DUF1778 domain-containing protein	SM2011_RS24010	hypothetical protein	SM2011_c04222	True
CP004140.1:301030-301320:+	CP004140.1	NC_020528.1	chrom	301030	301320	96	+	1		excinuclease ABC subunit C	SM2011_RS15670	hypothetical protein	SM2011_c00344
CP004140.1:2500931-2501221:-	CP004140.1	NC_020528.1	chrom	2500931	2501221	96	-	3		GYD domain-containing protein	SM2011_RS26165	hypothetical protein	SM2011_c01562
CP004139.1:542358-542648:-	CP004139.1	NC_020560.1	pSymB	542358	542648	96	-	2		hypothetical protein	SM2011_RS09105	Hypothetical protein	SM2011_b20517	True											True	7	4	3		SM2011_RS09105|GBK|prod|NC_020560_542648_542358_-2_ATG_96	SM2011_RS09105|GBK|prod|NC_020560_542648_542358_-2_ATG_96
CP004139.1:714591-714881:-	CP004139.1	NC_020560.1	pSymB	714591	714881	96	-	2		hypothetical protein	SM2011_RS09945	hypothetical protein	SM2011_b21077	True
CP004138.1:1261345-1261635:+	CP004138.1	NC_020527.1	pSymA	1261345	1261635	96	+	1		type II toxin-antitoxin system prevent-host-death family antitoxin	SM2011_RS06150	hypothetical protein	SM2011_a6537	True
CP004138.1:395757-396047:+	CP004138.1	NC_020527.1	pSymA	395757	396047	96	+	3	not in RefSeq 2017			Hypothetical protein	SM2011_a0736
CP004140.1:242775-243065:-	CP004140.1	NC_020528.1	chrom	242775	243065	96	-	2	not in RefSeq 2017			Hypothetical protein	SM2011_c05001	True
CP004140.1:3346872-3347165:+	CP004140.1	NC_020528.1	chrom	3346872	3347165	97	+	3		YggT family protein	SM2011_RS30100	putative transmembrane protein	SM2011_c03238	True
CP004138.1:258195-258488:+	CP004138.1	NC_020527.1	pSymA	258195	258488	97	+	3		type II toxin-antitoxin system mRNA interferase toxin, RelE/StbE family	SM2011_RS01300	Putative plasmid stabilization system	SM2011_a0473	True
CP004140.1:47837-48130:-	CP004140.1	NC_020528.1	chrom	47837	48130	97	-	3	not in RefSeq 2017			Putative phosphocarrier HPR transmembrane protein	SM2011_c02754	True
CP004140.1:1480342-1480635:+	CP004140.1	NC_020528.1	chrom	1480342	1480635	97	+	1		50S ribosomal protein L23	SM2011_RS21250	putative 50S ribosomal protein L23	SM2011_c01307	True											True	113	51	62		SM2011_RS21250|GBK|geno|prod|chemg|NC_020528_1480342_1480635_+1_ATG_97	SM2011_RS21250|GBK|geno|prod|NC_020528_1480342_1480635_+1_ATG_97
CP004138.1:548065-548358:-	CP004138.1	NC_020527.1	pSymA	548065	548358	97	-	3		hypothetical protein	SM2011_RS31915	Hypothetical protein	SM2011_a0988
CP004138.1:655690-655983:-	CP004138.1	NC_020527.1	pSymA	655690	655983	97	-	3		hypothetical protein	SM2011_RS03255	Hypothetical protein	SM2011_a1192	True
CP004139.1:1249232-1249525:-	CP004139.1	NC_020560.1	pSymB	1249232	1249525	97	-	3		hypothetical protein	SM2011_RS31440	Hypothetical protein	SM2011_b21676
CP004139.1:1318701-1318994:-	CP004139.1	NC_020560.1	pSymB	1318701	1318994	97	-	2		hypothetical protein	SM2011_RS33015	Hypothetical protein	SM2011_b20909	True
CP004140.1:3336510-3336803:-	CP004140.1	NC_020528.1	chrom	3336510	3336803	97	-	2		hypothetical protein	SM2011_RS30050	hypothetical protein	SM2011_c03228	True											True	99	45	54		SM2011_RS30050|GBK|geno|prod|+7aa_chemg|NC_020528_3336803_3336510_-2_ATG_97	SM2011_RS30050|GBK|geno|prod|NC_020528_3336803_3336510_-2_ATG_97
CP004140.1:703801-704094:+	CP004140.1	NC_020528.1	chrom	703801	704094	97	+	1		STAS domain-containing protein	SM2011_RS17550	hypothetical protein	SM2011_c03005	True
CP004138.1:343922-344215:+	CP004138.1	NC_020527.1	pSymA	343922	344215	97	+	2	not in RefSeq 2017			Hypothetical protein	SM2011_a0640	True
CP004138.1:687066-687359:-	CP004138.1	NC_020527.1	pSymA	687066	687359	97	-	1		metal-sulfur cluster assembly factor	SM2011_RS03420															1	0	1			SM2011_RS03420|+6aa_GBK|prod|NC_020527_687359_687066_-1_ATG_97
CP004140.1:96049-96345:+	CP004140.1	NC_020528.1	chrom	96049	96345	98	+	1		hypothetical protein	SM2011_RS14740	putative transmembrane protein	SM2011_c02602
CP004139.1:215504-215800:+	CP004139.1	NC_020560.1	pSymB	215504	215800	98	+	2		pyrroloquinoline quinone biosynthesis protein PqqD	SM2011_RS07580	Putative pyrroloquinoline quinone synthesis protein D	SM2011_b20207	True
CP004139.1:1174318-1174614:+	CP004139.1	NC_020560.1	pSymB	1174318	1174614	98	+	1		exopolysaccharide production repressor protein	SM2011_RS11925	Post-transcriptional regulator,repressor protein ExoX	SM2011_b20947	True
CP004138.1:1120153-1120449:+	CP004138.1	NC_020527.1	pSymA	1120153	1120449	98	+	1		antibiotic biosynthesis monooxygenase	SM2011_RS05450	hypothetical protein	SM2011_a1971	True
CP004140.1:2657955-2658251:-	CP004140.1	NC_020528.1	chrom	2657955	2658251	98	-	2		antibiotic biosynthesis monooxygenase	SM2011_RS26915	hypothetical protein	SM2011_c01833	True											True	34	19	15		SM2011_RS26915|GBK|geno|+20aa_prod|+47aa_chemg|NC_020528_2658251_2657955_-2_ATG_98	SM2011_RS26915|GBK|geno|+20aa_prod|NC_020528_2658251_2657955_-2_ATG_98
CP004140.1:843042-843338:+	CP004140.1	NC_020528.1	chrom	843042	843338	98	+	3		DUF1127 domain-containing protein	SM2011_RS18225	Hypothetical protein	SM2011_c00821
CP004138.1:90388-90684:+	CP004138.1	NC_020527.1	pSymA	90388	90684	98	+	1		hypothetical protein	SM2011_RS00455	Hypothetical protein	SM2011_a0164	True											True	4	2	2		SM2011_RS00455|GBK|prod|chemg|NC_020527_90388_90684_+1_ATG_98	SM2011_RS00455|GBK|prod|NC_020527_90388_90684_+1_ATG_98
CP004138.1:500432-500728:+	CP004138.1	NC_020527.1	pSymA	500432	500728	98	+	2		hypothetical protein	SM2011_RS31870	Hypothetical protein	SM2011_a0894
CP004138.1:897014-897310:-	CP004138.1	NC_020527.1	pSymA	897014	897310	98	-	2		hypothetical protein	SM2011_RS04410	hypothetical protein	SM2011_a1608
CP004138.1:1221008-1221304:-	CP004138.1	NC_020527.1	pSymA	1221008	1221304	98	-	2		hypothetical protein	SM2011_RS05955	hypothetical protein	SM2011_a6509
CP004140.1:1473195-1473491:-	CP004140.1	NC_020528.1	chrom	1473195	1473491	98	-	2		hypothetical protein	SM2011_RS21210	hypothetical protein	SM2011_c01315	True											True	6	3	3		SM2011_RS21210|GBK|geno|prod|chemg|NC_020528_1473491_1473195_-2_ATG_98	SM2011_RS21210|GBK|geno|prod|NC_020528_1473491_1473195_-2_ATG_98
CP004138.1:1073859-1074155:+	CP004138.1	NC_020527.1	pSymA	1073859	1074155	98	+	3		thioredoxin reductase	SM2011_RS05205	Hypothetical protein	SM2011_a1891
CP004140.1:843617-843913:+	CP004140.1	NC_020528.1	chrom	843617	843913	98	+	2		type II toxin-antitoxin system HigB family toxin	SM2011_RS18230	hypothetical protein	SM2011_c00822	True
CP004139.1:72756-73052:+	CP004139.1	NC_020560.1	pSymB	72756	73052	98	+	3		type II toxin-antitoxin system RelE/ParE family toxin	SM2011_RS06900	hypothetical protein	SM2011_b20063	True
CP004140.1:1147634-1147930:-	CP004140.1	NC_020528.1	chrom	1147634	1147930	98	-	3		type II toxin-antitoxin system RelE/ParE family toxin	SM2011_RS19675	hypothetical protein	SM2011_c02461	True
CP004138.1:905689-905985:+	CP004138.1	NC_020527.1	pSymA	905689	905985	98	+	1	not in RefSeq 2017			Hypothetical protein	SM2011_a5038
CP004138.1:961151-961447:-	CP004138.1	NC_020527.1	pSymA	961151	961447	98	-	2	not in RefSeq 2017			Hypothetical protein	SM2011_a1706	True
CP004138.1:400418-400714:-	CP004138.1	NC_020527.1	pSymA	400418	400714	98	-	2		molecular chaperone GroES	SM2011_RS02030	groES2 chaperonin	SM2011_a0745	True											True	12	5	7		SM2011_RS02030|GBK|prod|chemg|NC_020527_400714_400418_-2_ATG_98	SM2011_RS02030|GBK|prod|NC_020527_400714_400418_-2_ATG_98
CP004138.1:447400-447696:-	CP004138.1	NC_020527.1	pSymA	447400	447696	98	-	3		ferredoxin-like protein	SM2011_RS02260	FixX ferredoxin-like protein	SM2011_a0816	True
CP004140.1:1752084-1752380:-	CP004140.1	NC_020528.1	chrom	1752084	1752380	98	-	2	not in RefSeq 2017			Conserved hypothetical transmembrane protein	SM2011_c01180
CP004140.1:870850-871146:-	CP004140.1	NC_020528.1	chrom	870850	871146	98	-	1		molecular chaperone GroES	SM2011_RS18355	10 KD chaperonin A	SM2011_c00912	True											True	159	71	88		SM2011_RS18355|GBK|geno|prod|chemg|NC_020528_871146_870850_-1_ATG_98	SM2011_RS18355|GBK|geno|prod|NC_020528_871146_870850_-1_ATG_98
CP004138.1:719517-719816:-	CP004138.1	NC_020527.1	pSymA	719517	719816	99	-	1		VirB2 type IV secretion protein	SM2011_RS03605	VirB2 type IV secretion protein	SM2011_a1319	True
CP004139.1:1140181-1140480:+	CP004139.1	NC_020560.1	pSymB	1140181	1140480	99	+	1		hypothetical protein	SM2011_RS11780	putative exported protein	SM2011_b21599	True
CP004139.1:1180806-1181105:+	CP004139.1	NC_020560.1	pSymB	1180806	1181105	99	+	3	not in RefSeq 2017			putative exported protein	SM2011_b20953	True
CP004140.1:1821564-1821863:-	CP004140.1	NC_020528.1	chrom	1821564	1821863	99	-	2		hypothetical protein	SM2011_RS22925	hypothetical protein,signal peptide	SM2011_c00252
CP004138.1:155855-156154:-	CP004138.1	NC_020527.1	pSymA	155855	156154	99	-	2		hypothetical protein	SM2011_RS00770	Hypothetical protein	SM2011_a5016
CP004140.1:1744182-1744481:-	CP004140.1	NC_020528.1	chrom	1744182	1744481	99	-	2																		1	1	0		Smel_pSymA_pSymB_pRK415CHEMG|NC_020528_1744481_1744182_-2_TTG_99
CP004140.1:3320415-3320714:-	CP004140.1	NC_020528.1	chrom	3320415	3320714	99	-	2																	True	5	2	3		SM2011_RS29960_+11aa_prod|NC_020528_3320714_3320415_-2_ATG_99	SM2011_RS29960_+11aa_prod|NC_020528_3320714_3320415_-2_ATG_99
CP004140.1:2663693-2663995:-	CP004140.1	NC_020528.1	chrom	2663693	2663995	100	-	3		urease subunit gamma	SM2011_RS26965	Urease gamma subunit	SM2011_c01941	True
CP004140.1:1230459-1230761:+	CP004140.1	NC_020528.1	chrom	1230459	1230761	100	+	3		AzlD family protein	SM2011_RS20075	putative transmembrane protein	SM2011_c00560
CP004140.1:653320-653622:+	CP004140.1	NC_020528.1	chrom	653320	653622	100	+	1	not in RefSeq 2017, protein detected by proteomics			putative transmembrane protein	SM2011_c02280												True	4	2	2		SM2011_RS17270_+11aa_GBK|geno|chemg|NC_020528_653320_653622_+1_TTG_100	SM2011_RS17270_+11aa_GBK|geno|NC_020528_653320_653622_+1_TTG_100
CP004138.1:851979-852281:-	CP004138.1	NC_020527.1	pSymA	851979	852281	100	-	1		NADH-quinone oxidoreductase subunit K 2	SM2011_RS04240	NuoK2 NADH:quinone oxidoreductase subunit K 2	SM2011_a1544
CP004138.1:180575-180877:+	CP004138.1	NC_020527.1	pSymA	180575	180877	100	+	3		antibiotic biosynthesis monooxygenase	SM2011_RS00910	hypothetical protein	SM2011_a0325	True												2	1	1		SM2011_RS00910|GBK|prod|chemg|NC_020527_180575_180877_+2_ATG_100	SM2011_RS00910|GBK|prod|NC_020527_180575_180877_+2_ATG_100
CP004138.1:878326-878628:-	CP004138.1	NC_020527.1	pSymA	878326	878628	100	-	3		hypothetical protein	SM2011_RS04350	hypothetical protein	SM2011_a1585	True											True	10	2	8		SM2011_RS04350|GBK|-3aa_prod|+18aa_chemg|NC_020527_878628_878326_-3_ATG_100	SM2011_RS04350|GBK|-3aa_prod|NC_020527_878628_878326_-3_ATG_100
CP004139.1:476598-476900:-	CP004139.1	NC_020560.1	pSymB	476598	476900	100	-	2		hypothetical protein	SM2011_RS08825	Hypothetical protein	SM2011_b20464	True												2	1	1		SM2011_RS08825|GBK|prod|chemg|NC_020560_476900_476598_-2_GTG_100	SM2011_RS08825|GBK|prod|NC_020560_476900_476598_-2_GTG_100
CP004139.1:1403034-1403336:+	CP004139.1	NC_020560.1	pSymB	1403034	1403336	100	+	3		hypothetical protein	SM2011_RS13015	Hypothetical protein	SM2011_b21479	True
CP004140.1:1708137-1708439:-	CP004140.1	NC_020528.1	chrom	1708137	1708439	100	-	2		hypothetical protein	SM2011_RS22340	hypothetical protein	SM2011_c01216
CP004140.1:2144720-2145022:+	CP004140.1	NC_020528.1	chrom	2144720	2145022	100	+	2		hypothetical protein	SM2011_RS24460	hypothetical protein	SM2011_c04337
CP004139.1:95472-95774:+	CP004139.1	NC_020560.1	pSymB	95472	95774	100	+	3		PepSY domain-containing protein	SM2011_RS07010	Hypothetical protein	SM2011_b20086
CP004140.1:2884915-2885217:-	CP004140.1	NC_020528.1	chrom	2884915	2885217	100	-	1		type II toxin-antitoxin system RelE/ParE family toxin	SM2011_RS28025	hypothetical protein	SM2011_c00694	True
CP004138.1:12259-12561:-	CP004138.1	NC_020527.1	pSymA	12259	12561	100	-	3	not in RefSeq 2017			hypothetical protein	SM2011_a5000	True
CP004139.1:1372006-1372308:-	CP004139.1	NC_020560.1	pSymB	1372006	1372308	100	-	1	not in RefSeq 2017			Hypothetical protein	SM2011_b21443
CP004139.1:1404408-1404710:-	CP004139.1	NC_020560.1	pSymB	1404408	1404710	100	-	2	not in RefSeq 2017			Hypothetical protein	SM2011_b21482
CP004140.1:1077783-1078085:-	CP004140.1	NC_020528.1	chrom	1077783	1078085	100	-	2	not in RefSeq 2017			Hypothetical protein	SM2011_c00454
CP004140.1:1098824-1099126:+	CP004140.1	NC_020528.1	chrom	1098824	1099126	100	+	2	not in RefSeq 2017			hypothetical protein	SM2011_c00063
CP004140.1:2529120-2529422:-	CP004140.1	NC_020528.1	chrom	2529120	2529422	100	-	2	not in RefSeq 2017			Hypothetical protein	SM2011_c03744	True
CP004140.1:2663109-2663414:-	CP004140.1	NC_020528.1	chrom	2663109	2663414	101	-	2		urease subunit beta	SM2011_RS26955	Urease beta subunit	SM2011_c01939	True
CP004140.1:618156-618461:-	CP004140.1	NC_020528.1	chrom	618156	618461	101	-	2		salicylate biosynthesis protein	SM2011_RS17135	Putative salycilate biosynthesis protein	SM2011_c02253	True											True	3	1	2		SM2011_RS17135|GBK|geno|prod|+73aa_chemg|NC_020528_618461_618156_-2_ATG_101	SM2011_RS17135|GBK|geno|prod|NC_020528_618461_618156_-2_ATG_101
CP004140.1:1857716-1858021:-	CP004140.1	NC_020528.1	chrom	1857716	1858021	101	-	3		oxidoreductase	SM2011_RS23115	putative NADH-ubiquinone oxidoreductase	SM2011_c00287	True
CP004140.1:2543614-2543919:-	CP004140.1	NC_020528.1	chrom	2543614	2543919	101	-	1		ATP-dependent Clp protease adapter protein ClpS 2	SM2011_RS26370	Putative ATP-dependent Clp protease adapter protein clpS2	SM2011_c02694	True
CP004140.1:1485287-1485592:+	CP004140.1	NC_020528.1	chrom	1485287	1485592	101	+	2		30S ribosomal protein S14	SM2011_RS21305	putative 30S ribosomal protein S14	SM2011_c01296	True											True	63	26	37		SM2011_RS21305|GBK|geno|prod|chemg|NC_020528_1485287_1485592_+2_ATG_101	SM2011_RS21305|GBK|geno|prod|NC_020528_1485287_1485592_+2_ATG_101
CP004140.1:3002504-3002809:+	CP004140.1	NC_020528.1	chrom	3002504	3002809	101	+	2		DUF1244 domain-containing protein	SM2011_RS28595	hypothetical protein	SM2011_c04008	True											True	54	22	32		SM2011_RS28595|GBK|geno|prod|+32aa_chemg|NC_020528_3002504_3002809_+2_ATG_101	SM2011_RS28595|GBK|geno|prod|NC_020528_3002504_3002809_+2_ATG_101
CP004139.1:872437-872742:+	CP004139.1	NC_020560.1	pSymB	872437	872742	101	+	1		DUF982 domain-containing protein	SM2011_RS10630	Hypothetical protein	SM2011_b21296	True
CP004138.1:341807-342112:-	CP004138.1	NC_020527.1	pSymA	341807	342112	101	-	2		hypothetical protein	SM2011_RS31710	hypothetical protein	SM2011_a6152	True
CP004139.1:666455-666760:-	CP004139.1	NC_020560.1	pSymB	666455	666760	101	-	3		hypothetical protein	SM2011_RS09745	Hypothetical protein	SM2011_b21695	True
CP004139.1:1316966-1317271:+	CP004139.1	NC_020560.1	pSymB	1316966	1317271	101	+	2		hypothetical protein	SM2011_RS33000	Hypothetical protein	SM2011_b20906	True
CP004139.1:1317264-1317569:+	CP004139.1	NC_020560.1	pSymB	1317264	1317569	101	+	3		hypothetical protein	SM2011_RS12555	Hypothetical protein	SM2011_b20907	True
CP004140.1:1819448-1819753:+	CP004140.1	NC_020528.1	chrom	1819448	1819753	101	+	2		hypothetical protein	SM2011_RS22905	Hypothetical protein	SM2011_c00249	True												1	0	1			SM2011_RS22905|GBK|geno|-11aa_prod|NC_020528_1819448_1819753_+2_ATG_101
CP004140.1:1824145-1824450:+	CP004140.1	NC_020528.1	chrom	1824145	1824450	101	+	1		hypothetical protein	SM2011_RS22940	Hypothetical protein	SM2011_c00255												True	25	11	14		SM2011_RS22940|GBK|geno|prod|chemg|NC_020528_1824145_1824450_+1_ATG_101	SM2011_RS22940|GBK|geno|prod|NC_020528_1824145_1824450_+1_ATG_101
CP004140.1:1790757-1791062:-	CP004140.1	NC_020528.1	chrom	1790757	1791062	101	-	2		succinate dehydrogenase assembly factor 2 family protein	SM2011_RS22780	hypothetical protein	SM2011_c00227	True
CP004139.1:1191958-1192263:+	CP004139.1	NC_020560.1	pSymB	1191958	1192263	101	+	1	not in RefSeq 2017			Hypothetical protein	SM2011_b20963
CP004138.1:1003863-1004168:+	CP004138.1	NC_020527.1	pSymA	1003863	1004168	101	+	3		hypothetical protein	SM2011_RS04880														True	10	5	5		SM2011_RS04880|+1aa_GBK|prod|NC_020527_1003863_1004168_+3_ATG_101	SM2011_RS04880|+1aa_GBK|prod|NC_020527_1003863_1004168_+3_ATG_101
CP004139.1:1450232-1450537:+	CP004139.1	NC_020560.1	pSymB	1450232	1450537	101	+	2		hypothetical protein	SM2011_RS34440														True	8	2	6		SM2011_RS34440|+52aa_chemg|NC_020560_1450232_1450537_+2_ATG_101	SM2011_RS34440|-42aa_RIBO|NC_020560_1450232_1450537_+2_ATG_101
CP004139.1:1082490-1082795:-	CP004139.1	NC_020560.1	pSymB	1082490	1082795	101	-	2																		1	1	0		Smel_pSymA_pSymB_pRK415ORF_+8aa_orf|NC_020560_1082795_1082490_-2_CTG_101
CP004140.1:2323519-2323827:-	CP004140.1	NC_020528.1	chrom	2323519	2323827	102	-	1		AzlD family protein	SM2011_RS25375	putative transmembrane protein	SM2011_c01883
CP004140.1:1388831-1389139:+	CP004140.1	NC_020528.1	chrom	1388831	1389139	102	+	2		NADH-quinone oxidoreductase subunit K 1	SM2011_RS20820	putative NADH dehydrogenase I chain K transmembrane protein	SM2011_c01924
CP004138.1:257890-258198:+	CP004138.1	NC_020527.1	pSymA	257890	258198	102	+	1		type II toxin-antitoxin system RelB/DinJ family antitoxin	SM2011_RS01295	Putative antitoxine	SM2011_a0471	True											True	3	0	3			SM2011_RS01295|GBK|prod|NC_020527_257890_258198_+1_ATG_102
CP004140.1:1478595-1478903:+	CP004140.1	NC_020528.1	chrom	1478595	1478903	102	+	3		30S ribosomal protein S10	SM2011_RS21235	putative 30S ribosomal protein S10	SM2011_c01310	True											True	62	24	38		SM2011_RS21235|GBK|geno|prod|chemg|NC_020528_1478595_1478903_+3_ATG_102	SM2011_RS21235|GBK|geno|prod|NC_020528_1478595_1478903_+3_ATG_102
CP004140.1:1147312-1147620:-	CP004140.1	NC_020528.1	chrom	1147312	1147620	102	-	1		addiction module antidote protein, HigA family	SM2011_RS19670	hypothetical protein	SM2011_c02394
CP004140.1:2290220-2290528:-	CP004140.1	NC_020528.1	chrom	2290220	2290528	102	-	3		DUF2853 domain-containing protein	SM2011_RS25235	hypothetical protein	SM2011_c01449	True											True	138	61	77		SM2011_RS25235|GBK|geno|prod|+6aa_chemg|NC_020528_2290528_2290220_-3_ATG_102	SM2011_RS25235|GBK|geno|prod|NC_020528_2290528_2290220_-3_ATG_102
CP004138.1:345345-345653:+	CP004138.1	NC_020527.1	pSymA	345345	345653	102	+	3		hypothetical protein	SM2011_RS01750	Hypothetical protein	SM2011_a0645
CP004138.1:605689-605997:-	CP004138.1	NC_020527.1	pSymA	605689	605997	102	-	3		hypothetical protein	SM2011_RS03035	hypothetical protein	SM2011_a1113	True
CP004139.1:1319053-1319361:-	CP004139.1	NC_020560.1	pSymB	1319053	1319361	102	-	1		hypothetical protein	SM2011_RS33020	Hypothetical protein	SM2011_b20910	True											True	31	13	18		SM2011_RS33020|GBK|prod|NC_020560_1319361_1319053_-1_ATG_102	SM2011_RS33020|GBK|prod|NC_020560_1319361_1319053_-1_ATG_102
CP004139.1:1647922-1648230:-	CP004139.1	NC_020560.1	pSymB	1647922	1648230	102	-	1		type II toxin-antitoxin system RelE/ParE family toxin	SM2011_RS14150	hypothetical protein	SM2011_b20627	True											True	4	2	2		SM2011_RS14150|GBK|prod|chemg|NC_020560_1648230_1647922_-1_TTG_102	SM2011_RS14150|GBK|prod|NC_020560_1648230_1647922_-1_TTG_102
CP004138.1:598472-598780:+	CP004138.1	NC_020527.1	pSymA	598472	598780	102	+	2	not in RefSeq 2017			Hypothetical protein	SM2011_a1095	True
CP004138.1:1003860-1004168:+	CP004138.1	NC_020527.1	pSymA	1003860	1004168	102	+	3	not in RefSeq 2017			hypothetical protein	SM2011_a1769	True
CP004138.1:1030365-1030673:-	CP004138.1	NC_020527.1	pSymA	1030365	1030673	102	-	1	not in RefSeq 2017			hypothetical protein	SM2011_a1820
CP004140.1:1768293-1768601:-	CP004140.1	NC_020528.1	chrom	1768293	1768601	102	-	2	not in RefSeq 2017			Hypothetical protein	SM2011_c00940
CP004138.1:659296-659604:+	CP004138.1	NC_020527.1	pSymA	659296	659604	102	+	1																		1	1	0		Smel_pSymA_pSymB_pRK415ORF|NC_020527_659296_659604_+1_ATG_102
CP004140.1:2597304-2597612:-	CP004140.1	NC_020528.1	chrom	2597304	2597612	102	-	2																		1	1	0		Smel_pSymA_pSymB_pRK415ORF_+26aa_orf|NC_020528_2597612_2597304_-2_GTG_102
CP004140.1:416475-416786:+	CP004140.1	NC_020528.1	chrom	416475	416786	103	+	3		integration host factor subunit beta	SM2011_RS16280	putative integration host factor beta-subunit	SM2011_c01134	True											True	45	20	25		SM2011_RS16280|GBK|geno|prod|NC_020528_416475_416786_+3_GTG_103	SM2011_RS16280|GBK|geno|prod|NC_020528_416475_416786_+3_GTG_103
CP004140.1:1484391-1484702:+	CP004140.1	NC_020528.1	chrom	1484391	1484702	103	+	3		50S ribosomal protein L24	SM2011_RS21295	putative 50S ribosomal protein L24	SM2011_c01298	True											True	121	48	73		SM2011_RS21295|GBK|geno|prod|-12aa_chemg|NC_020528_1484391_1484702_+3_ATG_103	SM2011_RS21295|GBK|geno|prod|NC_020528_1484391_1484702_+3_ATG_103
CP004138.1:1159160-1159471:+	CP004138.1	NC_020527.1	pSymA	1159160	1159471	103	+	2		Rieske family ferredoxin	SM2011_RS05670	MocE-like protein	SM2011_a2053	True
CP004140.1:3455057-3455368:-	CP004140.1	NC_020528.1	chrom	3455057	3455368	103	-	3		(2Fe-2S)-binding protein	SM2011_RS30550	hypothetical protein	SM2011_c03787	True											True	7	0	7			SM2011_RS30550|GBK|geno|prod|NC_020528_3455368_3455057_-3_ATG_103
CP004138.1:937332-937643:-	CP004138.1	NC_020527.1	pSymA	937332	937643	103	-	1		hypothetical protein	SM2011_RS32175	Hypothetical protein	SM2011_a1674
CP004140.1:688181-688492:+	CP004140.1	NC_020528.1	chrom	688181	688492	103	+	2		hypothetical protein	SM2011_RS17470	Hypothetical protein	SM2011_c02316
CP004140.1:2486817-2487128:+	CP004140.1	NC_020528.1	chrom	2486817	2487128	103	+	3		hypothetical protein	SM2011_RS26075	hypothetical protein	SM2011_c01548	True
CP004140.1:2496318-2496629:-	CP004140.1	NC_020528.1	chrom	2496318	2496629	103	-	2		hypothetical protein	SM2011_RS26125	Hypothetical protein	SM2011_c01555
CP004140.1:1739054-1739365:+	CP004140.1	NC_020528.1	chrom	1739054	1739365	103	+	2		pyrophosphatase	SM2011_RS22495	Hypothetical protein	SM2011_c01191
CP004138.1:550410-550721:-	CP004138.1	NC_020527.1	pSymA	550410	550721	103	-	1		type II toxin-antitoxin system HigB family toxin	SM2011_RS02725	hypothetical protein	SM2011_a6238
CP004138.1:161338-161649:+	CP004138.1	NC_020527.1	pSymA	161338	161649	103	+	2	not in RefSeq 2017			hypothetical protein	SM2011_a0291	True												2	1	1		SM2011_RS00810_-19aa_GBK|NC_020527_161338_161649_+1_GTG_103	SM2011_RS00810_-19aa_GBK|NC_020527_161338_161649_+1_GTG_103
CP004138.1:687066-687377:-	CP004138.1	NC_020527.1	pSymA	687066	687377	103	-	1	not in RefSeq 2017			hypothetical protein	SM2011_a1255	True
CP004139.1:548755-549066:+	CP004139.1	NC_020560.1	pSymB	548755	549066	103	+	1	not in RefSeq 2017			hypothetical protein	SM2011_b23127	True
CP004140.1:3411970-3412281:-	CP004140.1	NC_020528.1	chrom	3411970	3412281	103	-	1	not in RefSeq 2017			hypothetical protein	SM2011_c07151
CP004138.1:668643-668954:+	CP004138.1	NC_020527.1	pSymA	668643	668954	103	+	3																		1	1	0		Smel_pSymA_pSymB_pRK415ORF|NC_020527_668643_668954_+3_ATG_103
CP004138.1:714617-714931:-	CP004138.1	NC_020527.1	pSymA	714617	714931	104	-	2		hypothetical protein	SM2011_RS03575	VirB7-like protein	SM2011_a1310	True											True	4	2	2		SM2011_RS03575|GBK|prod|+72aa_chemg|NC_020527_714931_714617_-2_ATG_104	SM2011_RS03575|GBK|prod|NC_020527_714931_714617_-2_ATG_104
CP004140.1:3511722-3512036:-	CP004140.1	NC_020528.1	chrom	3511722	3512036	104	-	2		ArsR family transcriptional regulator	SM2011_RS30835	Putative transcription regulator	SM2011_c03843	True
CP004140.1:3503853-3504167:-	CP004140.1	NC_020528.1	chrom	3503853	3504167	104	-	2		4a-hydroxytetrahydrobiopterin dehydratase	SM2011_RS30790	Putative pterin-4-alpha-carbinolamine dehydratase	SM2011_c03834	True
CP004140.1:699768-700082:+	CP004140.1	NC_020528.1	chrom	699768	700082	104	+	3		L-rhamnose mutarotase	SM2011_RS17535	Putative L-rhamnose mutarotase	SM2011_c03002
CP004139.1:646730-647044:+	CP004139.1	NC_020560.1	pSymB	646730	647044	104	+	2		antibiotic biosynthesis monooxygenase	SM2011_RS09655	Hypothetical protein	SM2011_b21023	True
CP004140.1:2613084-2613398:-	CP004140.1	NC_020528.1	chrom	2613084	2613398	104	-	2		antibiotic biosynthesis monooxygenase	SM2011_RS26700	hypothetical protein	SM2011_c01518	True											True	76	37	39		SM2011_RS26700|GBK|geno|prod|NC_020528_2613398_2613084_-2_ATG_104	SM2011_RS26700|GBK|geno|prod|NC_020528_2613398_2613084_-2_ATG_104
CP004140.1:1914964-1915278:-	CP004140.1	NC_020528.1	chrom	1914964	1915278	104	-	1		DUF1476 domain-containing protein	SM2011_RS23415	Hypothetical protein	SM2011_c00496	True											True	65	27	38		SM2011_RS23415|GBK|geno|prod|+15aa_chemg|NC_020528_1915278_1914964_-1_ATG_104	SM2011_RS23415|GBK|geno|prod|NC_020528_1915278_1914964_-1_ATG_104
CP004138.1:223526-223840:-	CP004138.1	NC_020527.1	pSymA	223526	223840	104	-	2		EthD family reductase	SM2011_RS01125	hypothetical protein	SM2011_a0412	True											True	28	13	15		SM2011_RS01125|GBK|prod|+34aa_chemg|NC_020527_223840_223526_-2_ATG_104	SM2011_RS01125|GBK|prod|NC_020527_223840_223526_-2_ATG_104
CP004138.1:58300-58614:+	CP004138.1	NC_020527.1	pSymA	58300	58614	104	+	1		hypothetical protein	SM2011_RS00300	Hypothetical protein	SM2011_a5001
CP004138.1:528818-529132:+	CP004138.1	NC_020527.1	pSymA	528818	529132	104	+	2		hypothetical protein	SM2011_RS31900	Hypothetical protein	SM2011_a0947
CP004138.1:1243671-1243985:+	CP004138.1	NC_020527.1	pSymA	1243671	1243985	104	+	3		hypothetical protein	SM2011_RS06065	hypothetical protein	SM2011_a6522
CP004139.1:1381830-1382144:-	CP004139.1	NC_020560.1	pSymB	1381830	1382144	104	-	2		hypothetical protein	SM2011_RS12905	Hypothetical protein	SM2011_b21454	True											True	3	0	3			SM2011_RS12905|GBK|-15aa_prod|NC_020560_1382144_1381830_-2_ATG_104
CP004140.1:1179232-1179546:+	CP004140.1	NC_020528.1	chrom	1179232	1179546	104	+	1		hypothetical protein	SM2011_RS19820	Hypothetical protein	SM2011_c02642
CP004140.1:1881842-1882156:+	CP004140.1	NC_020528.1	chrom	1881842	1882156	104	+	2		hypothetical protein	SM2011_RS23250	Hypothetical protein	SM2011_c05006
CP004140.1:2679737-2680051:+	CP004140.1	NC_020528.1	chrom	2679737	2680051	104	+	2		hypothetical protein	SM2011_RS33920	hypothetical protein	SM2011_c01957	True
CP004138.1:71381-71695:-	CP004138.1	NC_020527.1	pSymA	71381	71695	104	-	2		PepSY domain-containing protein	SM2011_RS00365	hypothetical protein	SM2011_a5002	True											True	26	13	13		SM2011_RS00365|GBK|prod|chemg|NC_020527_71695_71381_-2_ATG_104	SM2011_RS00365|GBK|prod|NC_020527_71695_71381_-2_ATG_104
CP004140.1:515709-516023:-	CP004140.1	NC_020528.1	chrom	515709	516023	104	-	2		YkgJ family cysteine cluster protein	SM2011_RS16685	hypothetical protein	SM2011_c02180
CP004139.1:1106286-1106600:-	CP004139.1	NC_020560.1	pSymB	1106286	1106600	104	-	2		molecular chaperone GroES	SM2011_RS11615	10 kDa chaperonin	SM2011_b22023	True											True	77	37	40		SM2011_RS11615|GBK|prod|+30aa_chemg|NC_020560_1106600_1106286_-2_ATG_104	SM2011_RS11615|GBK|prod|NC_020560_1106600_1106286_-2_ATG_104
CP004139.1:1372006-1372320:-	CP004139.1	NC_020560.1	pSymB	1372006	1372320	104	-	1		hypothetical protein	SM2011_RS33105														True	6	1	5		SM2011_RS33105|-4aa_GBK|NC_020560_1372320_1372006_-1_TTG_104	SM2011_RS33105|-4aa_GBK|NC_020560_1372320_1372006_-1_TTG_104
CP004138.1:1163357-1163671:-	CP004138.1	NC_020527.1	pSymA	1163357	1163671	104	-	2																		1	1	0		Smel_pSymA_pSymB_pRK415ORF_+55aa_orf|NC_020527_1163671_1163357_-2_CTG_104
CP004140.1:2046752-2047069:-	CP004140.1	NC_020528.1	chrom	2046752	2047069	105	-	3		transcriptional regulator	SM2011_RS24000	Putative transcriptional regulator	SM2011_c04220
CP004139.1:608267-608584:+	CP004139.1	NC_020560.1	pSymB	608267	608584	105	+	2		Rieske family ferredoxin	SM2011_RS09480	Putative ferredoxin of the Rieseke type	SM2011_b20819	True
CP004140.1:2659643-2659960:+	CP004140.1	NC_020528.1	chrom	2659643	2659960	105	+	2		transcriptional regulator	SM2011_RS26930	Putative DNA-binding protein	SM2011_c01836
CP004140.1:1893474-1893791:-	CP004140.1	NC_020528.1	chrom	1893474	1893791	105	-	2		competence protein TfoX	SM2011_RS23295	Hypothetical protein	SM2011_c00520	True
CP004138.1:689302-689619:-	CP004138.1	NC_020527.1	pSymA	689302	689619	105	-	3		DUF2249 domain-containing protein	SM2011_RS03435	hypothetical protein	SM2011_a1261	True											True	3	0	3			SM2011_RS03435|GBK|-12aa_prod|NC_020527_689619_689302_-3_ATG_105
CP004140.1:1584730-1585047:+	CP004140.1	NC_020528.1	chrom	1584730	1585047	105	+	1		DUF2849 domain-containing protein	SM2011_RS21820	hypothetical protein	SM2011_c01054	True											True	40	15	25		SM2011_RS21820|GBK|geno|prod|+39aa_chemg|NC_020528_1584730_1585047_+1_ATG_105	SM2011_RS21820|GBK|geno|prod|NC_020528_1584730_1585047_+1_ATG_105
CP004138.1:641732-642049:+	CP004138.1	NC_020527.1	pSymA	641732	642049	105	+	2		hypothetical protein	SM2011_RS32050	hypothetical protein	SM2011_a1170	True											True	2	0	2			SM2011_RS32050|GBK|prod|NC_020527_641732_642049_+2_ATG_105
CP004140.1:684320-684637:+	CP004140.1	NC_020528.1	chrom	684320	684637	105	+	2		hypothetical protein	SM2011_RS17450	Hypothetical protein	SM2011_c04432
CP004138.1:1222990-1223307:-	CP004138.1	NC_020527.1	pSymA	1222990	1223307	105	-	3		IS66 family insertion sequence hypothetical protein	SM2011_RS32395	hypothetical protein	SM2011_a6510
CP004138.1:346003-346320:+	CP004138.1	NC_020527.1	pSymA	346003	346320	105	+	1	not in RefSeq 2017			Hypothetical protein	SM2011_a0649
CP004139.1:576049-576366:+	CP004139.1	NC_020560.1	pSymB	576049	576366	105	+	1	not in RefSeq 2017			Hypothetical protein	SM2011_b20549
CP004140.1:1889573-1889890:+	CP004140.1	NC_020528.1	chrom	1889573	1889890	105	+	2	not in RefSeq 2017			Hypothetical protein	SM2011_c00540
CP004138.1:460503-460820:+	CP004138.1	NC_020527.1	pSymA	460503	460820	105	+	3		ferredoxin III, nif-specific	SM2011_RS31815	FdxB ferredoxin III	SM2011_a0834	True
CP004140.1:111180-111497:-	CP004140.1	NC_020528.1	chrom	111180	111497	105	-	2		hypothetical protein	SM2011_RS14820	Conserved hypothetical transmembrane protein	SM2011_c02619
CP004140.1:242005-242322:-	CP004140.1	NC_020528.1	chrom	242005	242322	105	-	1		membrane protein	SM2011_RS15395	Conserved hypothetical signal peptide protein	SM2011_c02886	True
CP004138.1:67876-68193:-	CP004138.1	NC_020527.1	pSymA	67876	68193	105	-	3		molecular chaperone GroES	SM2011_RS00340	10 kDa chaperonin	SM2011_a0125	True
CP004139.1:573840-574157:+	CP004139.1	NC_020560.1	pSymB	573840	574157	105	+	3																		2	2	0		Smel_pSymA_pSymB_pRK415ORF|NC_020560_573840_574157_+3_ATG_105
CP004140.1:1282890-1283207:-	CP004140.1	NC_020528.1	chrom	1282890	1283207	105	-	2																		1	1	0		Smel_pSymA_pSymB_pRK415ORF_+55aa_orf|NC_020528_1283207_1282890_-2_CTG_105
CP004140.1:2926963-2927280:+	CP004140.1	NC_020528.1	chrom	2926963	2927280	105	+	1																		1	1	0		Smel_pSymA_pSymB_pRK415CHEMG|NC_020528_2926963_2927280_+1_ATG_105
CP004140.1:2171425-2171745:+	CP004140.1	NC_020528.1	chrom	2171425	2171745	106	+	1		membrane protein	SM2011_RS24600	putative transmembrane protein	SM2011_c04181
CP004140.1:1142391-1142711:-	CP004140.1	NC_020528.1	chrom	1142391	1142711	106	-	2		YnfA family protein	SM2011_RS19625	putative transmembrane protein	SM2011_c02387
CP004140.1:1963689-1964009:-	CP004140.1	NC_020528.1	chrom	1963689	1964009	106	-	2		(2Fe-2S) ferredoxin	SM2011_RS23625	putative ferredoxin,2FE-2S FdII electron transport iron-sulfur protein	SM2011_c00192	True											True	15	4	11		SM2011_RS23625|GBK|geno|prod|+34aa_chemg|NC_020528_1964009_1963689_-2_ATG_106	SM2011_RS23625|GBK|geno|prod|NC_020528_1964009_1963689_-2_ATG_106
CP004140.1:1555492-1555812:+	CP004140.1	NC_020528.1	chrom	1555492	1555812	106	+	1		cell division protein	SM2011_RS21690	hypothetical protein	SM2011_c01029	True											True	4	2	2		SM2011_RS21690|GBK|geno|prod|chemg|NC_020528_1555492_1555812_+1_ATG_106	SM2011_RS21690|GBK|geno|prod|NC_020528_1555492_1555812_+1_ATG_106
CP004138.1:1260676-1260996:-	CP004138.1	NC_020527.1	pSymA	1260676	1260996	106	-	3		hypothetical protein	SM2011_RS06145	hypothetical protein	SM2011_a6536	True
CP004139.1:597791-598111:+	CP004139.1	NC_020560.1	pSymB	597791	598111	106	+	2		hypothetical protein	SM2011_RS32695	hypothetical protein	SM2011_b20811	True											True	4	2	2		SM2011_RS32695|GBK|chemg|NC_020560_597791_598111_+2_GTG_106	SM2011_RS32695|GBK|NC_020560_597791_598111_+2_GTG_106
CP004140.1:3409187-3409507:+	CP004140.1	NC_020528.1	chrom	3409187	3409507	106	+	2		hypothetical protein	SM2011_RS34140	Hypothetical protein	SM2011_c03288
CP004138.1:905934-906254:-	CP004138.1	NC_020527.1	pSymA	905934	906254	106	-	1		nuclear transport factor 2 family protein	SM2011_RS04455	Hypothetical protein	SM2011_a1630	True
CP004138.1:1140843-1141163:+	CP004138.1	NC_020527.1	pSymA	1140843	1141163	106	+	3		nuclear transport factor 2 family protein	SM2011_RS05565	hypothetical protein	SM2011_a6468	True
CP004140.1:1763594-1763914:-	CP004140.1	NC_020528.1	chrom	1763594	1763914	106	-	3		transcriptional activator HlyU	SM2011_RS22645	hypothetical protein	SM2011_c00935	True											True	80	27	53		SM2011_RS22645|GBK|geno|prod|chemg|NC_020528_1763914_1763594_-3_ATG_106	SM2011_RS22645|GBK|geno|prod|NC_020528_1763914_1763594_-3_ATG_106
CP004138.1:76324-76644:-	CP004138.1	NC_020527.1	pSymA	76324	76644	106	-	3		VOC family protein	SM2011_RS00380	hypothetical protein	SM2011_a0139	True
CP004139.1:998981-999301:+	CP004139.1	NC_020560.1	pSymB	998981	999301	106	+	2	not in RefSeq 2017			Hypothetical protein	SM2011_b21331	True
CP004140.1:2829046-2829366:-	CP004140.1	NC_020528.1	chrom	2829046	2829366	106	-	1		hypothetical protein	SM2011_RS27740	Conserved hypothetical transmembrane protein	SM2011_c02447	True											True	9	5	4		SM2011_RS27740|GBK|geno|prod|+23aa_chemg|NC_020528_2829366_2829046_-1_ATG_106	SM2011_RS27740|GBK|geno|prod|NC_020528_2829366_2829046_-1_ATG_106
CP004140.1:1069924-1070244:+	CP004140.1	NC_020528.1	chrom	1069924	1070244	106	+	1																		1	1	0		Smel_pSymA_pSymB_pRK415ORF|NC_020528_1069924_1070244_+1_TTG_106
CP004140.1:34091-34414:-	CP004140.1	NC_020528.1	chrom	34091	34414	107	-	3		thioredoxin	SM2011_RS14475	putative thioredoxin protein	SM2011_c02761	True											True	326	142	184		SM2011_RS14475|GBK|geno|prod|+10aa_chemg|NC_020528_34414_34091_-3_ATG_107	SM2011_RS14475|GBK|geno|prod|NC_020528_34414_34091_-3_ATG_107
CP004140.1:57521-57844:-	CP004140.1	NC_020528.1	chrom	57521	57844	107	-	3		phosphoribosyl-ATP pyrophosphatase	SM2011_RS14560	putative phosphoribosyl-ATP pyrophosphatase	SM2011_c02568	True											True	6	0	6			SM2011_RS14560|GBK|geno|prod|NC_020528_57844_57521_-3_ATG_107
CP004138.1:1213639-1213962:+	CP004138.1	NC_020527.1	pSymA	1213639	1213962	107	+	1		transcriptional regulator	SM2011_RS05915	putative DNA-binding protein	SM2011_a2151	True											True	2	0	2			SM2011_RS05915|GBK|prod|NC_020527_1213639_1213962_+1_ATG_107
CP004139.1:1605397-1605720:-	CP004139.1	NC_020560.1	pSymB	1605397	1605720	107	-	1		acylphosphatase	SM2011_RS13965	Putative acylphosphatase	SM2011_b20590													1	0	1			SM2011_RS13965|GBK|-12aa_prod|NC_020560_1605720_1605397_-1_ATG_107
CP004138.1:511417-511740:+	CP004138.1	NC_020527.1	pSymA	511417	511740	107	+	1		DUF736 domain-containing protein	SM2011_RS02550	hypothetical protein	SM2011_a0922	True
CP004138.1:395437-395760:+	CP004138.1	NC_020527.1	pSymA	395437	395760	107	+	1		hypothetical protein	SM2011_RS02000	Hypothetical protein	SM2011_a0734
CP004139.1:98552-98875:-	CP004139.1	NC_020560.1	pSymB	98552	98875	107	-	3		hypothetical protein	SM2011_RS07025	Hypothetical protein	SM2011_b20089	True
CP004140.1:1855572-1855895:+	CP004140.1	NC_020528.1	chrom	1855572	1855895	107	+	3		hypothetical protein	SM2011_RS23095	Hypothetical protein	SM2011_c04866
CP004138.1:304219-304542:+	CP004138.1	NC_020527.1	pSymA	304219	304542	107	+	1		type II toxin-antitoxin system RelE/ParE family toxin	SM2011_RS01560	hypothetical protein	SM2011_a0572	True
CP004140.1:262114-262437:+	CP004140.1	NC_020528.1	chrom	262114	262437	107	+	1		YbaB/EbfC family nucleoid-associated protein	SM2011_RS15495	hypothetical protein	SM2011_c02906	True											True	64	30	34		SM2011_RS15495|GBK|geno|prod|chemg|NC_020528_262114_262437_+1_ATG_107	SM2011_RS15495|GBK|geno|prod|NC_020528_262114_262437_+1_ATG_107
CP004139.1:1605782-1606105:-	CP004139.1	NC_020560.1	pSymB	1605782	1606105	107	-	3	not in RefSeq 2017			Hypothetical protein	SM2011_b20591	True
CP004139.1:1115940-1116263:+	CP004139.1	NC_020560.1	pSymB	1115940	1116263	107	+	3		hypothetical protein	SM2011_RS11665														True	28	14	14		SM2011_RS11665|prod|+44aa_chemg|NC_020560_1115940_1116263_+3_ATG_107	SM2011_RS11665|prod|NC_020560_1115940_1116263_+3_ATG_107
CP004140.1:1753013-1753339:+	CP004140.1	NC_020528.1	chrom	1753013	1753339	108	+	2		QacE family quaternary ammonium compound efflux SMR transporter	SM2011_RS22585	Putative multidrug export protein	SM2011_c01178
CP004138.1:105991-106317:-	CP004138.1	NC_020527.1	pSymA	105991	106317	108	-	3		ArsR family transcriptional regulator	SM2011_RS00545	hypothetical protein	SM2011_a0193	True
CP004138.1:407442-407768:+	CP004138.1	NC_020527.1	pSymA	407442	407768	108	+	3		hypothetical protein	SM2011_RS02060	Hypothetical protein	SM2011_a0754
CP004138.1:509545-509871:+	CP004138.1	NC_020527.1	pSymA	509545	509871	108	+	1		hypothetical protein	SM2011_RS31880	hypothetical protein	SM2011_a0917
CP004138.1:1016926-1017252:+	CP004138.1	NC_020527.1	pSymA	1016926	1017252	108	+	1		hypothetical protein	SM2011_RS04950	Hypothetical protein	SM2011_a1797	True
CP004138.1:1136990-1137316:+	CP004138.1	NC_020527.1	pSymA	1136990	1137316	108	+	2		hypothetical protein	SM2011_RS32345	Hypothetical protein	SM2011_a2011
CP004138.1:435159-435485:+	CP004138.1	NC_020527.1	pSymA	435159	435485	108	+	3		NIPSNAP family protein	SM2011_RS02205	hypothetical protein	SM2011_a0797
CP004139.1:1493226-1493552:-	CP004139.1	NC_020560.1	pSymB	1493226	1493552	108	-	2		PepSY domain-containing protein	SM2011_RS13455	Hypothetical protein	SM2011_b20690
CP004138.1:96922-97248:+	CP004138.1	NC_020527.1	pSymA	96922	97248	108	+	1	not in RefSeq 2017			hypothetical protein	SM2011_a6043	True
CP004138.1:599868-600194:+	CP004138.1	NC_020527.1	pSymA	599868	600194	108	+	3	not in RefSeq 2017			hypothetical protein	SM2011_a1099	True
CP004140.1:2151482-2151811:-	CP004140.1	NC_020528.1	chrom	2151482	2151811	109	-	3		ArsR family transcriptional regulator	SM2011_RS24500	Putative transcription regulator	SM2011_c04162	True
CP004140.1:1498612-1498941:+	CP004140.1	NC_020528.1	chrom	1498612	1498941	109	+	1	not in RefSeq 2017			Putative small multidrug resistance protein	SM2011_c01278	True
CP004140.1:2769666-2769995:-	CP004140.1	NC_020528.1	chrom	2769666	2769995	109	-	2		ferredoxin family protein	SM2011_RS27470	Putative ferredoxin AsfB iron-sulfur protein	SM2011_c02347
CP004139.1:1607387-1607716:+	CP004139.1	NC_020560.1	pSymB	1607387	1607716	109	+	2	not in RefSeq 2017			Putative amicyanin precursor protein	SM2011_b20594
CP004140.1:1776053-1776382:+	CP004140.1	NC_020528.1	chrom	1776053	1776382	109	+	2		heat shock protein HspQ	SM2011_RS22725	hypothetical protein	SM2011_c00949	True
CP004139.1:628100-628429:-	CP004139.1	NC_020560.1	pSymB	628100	628429	109	-	3		heme-binding protein	SM2011_RS32705	Hypothetical protein	SM2011_b20836
CP004140.1:297740-298069:-	CP004140.1	NC_020528.1	chrom	297740	298069	109	-	3		hypothetical protein	SM2011_RS15655	Hypothetical protein	SM2011_c00341	True											True	4	2	2		SM2011_RS15655|GBK|geno|prod|+39aa_chemg|NC_020528_298069_297740_-3_ATG_109	SM2011_RS15655|GBK|geno|prod|NC_020528_298069_297740_-3_ATG_109
CP004140.1:342592-342921:-	CP004140.1	NC_020528.1	chrom	342592	342921	109	-	1		hypothetical protein	SM2011_RS15895	Hypothetical protein	SM2011_c00390
CP004140.1:2185412-2185741:+	CP004140.1	NC_020528.1	chrom	2185412	2185741	109	+	2		hypothetical protein	SM2011_RS24695	Hypothetical protein	SM2011_c04199
CP004140.1:2914864-2915193:-	CP004140.1	NC_020528.1	chrom	2914864	2915193	109	-	1		hypothetical protein	SM2011_RS28180	Hypothetical protein	SM2011_c00662	True											True	6	5	1		SM2011_RS28180|GBK|geno|-32aa_prod|chemg|NC_020528_2915193_2914864_-1_ATG_109	SM2011_RS28180|GBK|geno|-32aa_prod|NC_020528_2915193_2914864_-1_ATG_109
CP004140.1:1640369-1640698:-	CP004140.1	NC_020528.1	chrom	1640369	1640698	109	-	3		iron-sulfur cluster assembly accessory protein	SM2011_RS22075	hypothetical protein	SM2011_c02075	True											True	16	7	9		SM2011_RS22075|GBK|geno|prod|chemg|NC_020528_1640698_1640369_-3_ATG_109	SM2011_RS22075|GBK|geno|prod|NC_020528_1640698_1640369_-3_ATG_109
CP004139.1:750358-750687:+	CP004139.1	NC_020560.1	pSymB	750358	750687	109	+	1		L-rhamnose mutarotase	SM2011_RS10090	hypothetical protein	SM2011_b21108	True
CP004138.1:641341-641670:+	CP004138.1	NC_020527.1	pSymA	641341	641670	109	+	1	not in RefSeq 2017			Hypothetical protein	SM2011_a1169	True
CP004140.1:2718314-2718643:-	CP004140.1	NC_020528.1	chrom	2718314	2718643	109	-	3		Rieske family ferredoxin	SM2011_RS27235	Dioxygenase ferredoxin	SM2011_c01993
CP004138.1:17372-17701:-	CP004138.1	NC_020527.1	pSymA	17372	17701	109	-	2																		1	1	0		Smel_pSymA_pSymB_pRK415ORF|NC_020527_17701_17372_-2_ATG_109
CP004140.1:1198148-1198477:-	CP004140.1	NC_020528.1	chrom	1198148	1198477	109	-	3																		1	1	0		Smel_pSymA_pSymB_pRK415ORF|NC_020528_1198477_1198148_-3_ATG_109
CP004140.1:1659576-1659908:+	CP004140.1	NC_020528.1	chrom	1659576	1659908	110	+	3		preprotein translocase subunit YajC	SM2011_RS22160	putative YajC protein	SM2011_c02058	True											True	10	1	9		SM2011_RS22160|GBK|geno|prod|chemg|NC_020528_1659576_1659908_+3_ATG_110	SM2011_RS22160|GBK|geno|prod|NC_020528_1659576_1659908_+3_ATG_110
CP004139.1:1241741-1242073:-	CP004139.1	NC_020560.1	pSymB	1241741	1242073	110	-	3	not in RefSeq 2017			Putative transcriptional regulator,arsR family protein	SM2011_b21008	True
CP004140.1:1182189-1182521:-	CP004140.1	NC_020528.1	chrom	1182189	1182521	110	-	2		transcriptional regulator	SM2011_RS19835	Putative transcription regulator	SM2011_c02639
CP004140.1:560248-560580:-	CP004140.1	NC_020528.1	chrom	560248	560580	110	-	1		addiction module antidote protein, HigA family	SM2011_RS16865	hypothetical protein	SM2011_c02151	True
CP004140.1:1238935-1239267:+	CP004140.1	NC_020528.1	chrom	1238935	1239267	110	+	1		ferredoxin	SM2011_RS20120	hypothetical protein	SM2011_c00569
CP004138.1:46071-46403:+	CP004138.1	NC_020527.1	pSymA	46071	46403	110	+	3		hypothetical protein	SM2011_RS00240	hypothetical protein	SM2011_a0087	True
CP004138.1:279664-279996:+	CP004138.1	NC_020527.1	pSymA	279664	279996	110	+	1		hypothetical protein	SM2011_RS01415	hypothetical protein	SM2011_a0518	True
CP004138.1:483084-483416:+	CP004138.1	NC_020527.1	pSymA	483084	483416	110	+	3		hypothetical protein	SM2011_RS31860	Hypothetical protein	SM2011_a0872	True
CP004140.1:292988-293320:+	CP004140.1	NC_020528.1	chrom	292988	293320	110	+	2		hypothetical protein	SM2011_RS15630	Hypothetical protein	SM2011_c00337
CP004140.1:1896119-1896451:-	CP004140.1	NC_020528.1	chrom	1896119	1896451	110	-	3		XshC-Cox1-family protein	SM2011_RS23310	hypothetical protein	SM2011_c00517
CP004138.1:597952-598284:+	CP004138.1	NC_020527.1	pSymA	597952	598284	110	+	1	not in RefSeq 2017			Hypothetical protein	SM2011_a1093	True
CP004138.1:1268727-1269059:-	CP004138.1	NC_020527.1	pSymA	1268727	1269059	110	-	1	not in RefSeq 2017			hypothetical protein	SM2011_a2281	True
CP004139.1:1005462-1005794:+	CP004139.1	NC_020560.1	pSymB	1005462	1005794	110	+	3	not in RefSeq 2017			Hypothetical protein	SM2011_b21339	True
CP004139.1:1103465-1103797:+	CP004139.1	NC_020560.1	pSymB	1103465	1103797	110	+	2	not in RefSeq 2017			Hypothetical protein	SM2011_b21564	True
CP004140.1:2436552-2436884:-	CP004140.1	NC_020528.1	chrom	2436552	2436884	110	-	2																		1	1	0		Smel_pSymA_pSymB_pRK415ORF_+26aa_orf|NC_020528_2436884_2436552_-2_TTG_110
CP004140.1:1426985-1427320:+	CP004140.1	NC_020528.1	chrom	1426985	1427320	111	+	2		hypothetical protein	SM2011_RS20980	putative transmembrane protein	SM2011_c01356	True
CP004140.1:1309802-1310137:+	CP004140.1	NC_020528.1	chrom	1309802	1310137	111	+	2		transcriptional regulator	SM2011_RS20420	Putative transcription regulator	SM2011_c01762
CP004140.1:2915693-2916028:-	CP004140.1	NC_020528.1	chrom	2915693	2916028	111	-	3		hypothetical protein	SM2011_RS28185	putative signal peptide protein	SM2011_c00660
CP004140.1:3527160-3527495:+	CP004140.1	NC_020528.1	chrom	3527160	3527495	111	+	3		chorismate mutase	SM2011_RS30910	Putative chorismate mutase	SM2011_c03858	True											True	9	3	6		SM2011_RS30910|GBK|geno|prod|chemg|NC_020528_3527160_3527495_+3_ATG_111	SM2011_RS30910|GBK|geno|prod|NC_020528_3527160_3527495_+3_ATG_111
CP004138.1:322892-323227:+	CP004138.1	NC_020527.1	pSymA	322892	323227	111	+	2		hypothetical protein	SM2011_RS01645	Hypothetical protein	SM2011_a0606
CP004138.1:1264862-1265197:+	CP004138.1	NC_020527.1	pSymA	1264862	1265197	111	+	2		hypothetical protein	SM2011_RS06180	Hypothetical protein	SM2011_a2263	True
CP004139.1:133740-134075:-	CP004139.1	NC_020560.1	pSymB	133740	134075	111	-	2		hypothetical protein	SM2011_RS32500	Hypothetical protein	SM2011_b20122
CP004140.1:1103799-1104134:-	CP004140.1	NC_020528.1	chrom	1103799	1104134	111	-	2		hypothetical protein	SM2011_RS19475	hypothetical protein	SM2011_c00123	True
CP004140.1:1923752-1924087:+	CP004140.1	NC_020528.1	chrom	1923752	1924087	111	+	2		monothiol glutaredoxin, Grx4 family	SM2011_RS23465	Hypothetical protein	SM2011_c00538	True											True	207	89	118		SM2011_RS23465|GBK|geno|prod|chemg|NC_020528_1923752_1924087_+2_ATG_111	SM2011_RS23465|GBK|geno|prod|NC_020528_1923752_1924087_+2_ATG_111
CP004139.1:1381228-1381563:+	CP004139.1	NC_020560.1	pSymB	1381228	1381563	111	+	1	not in RefSeq 2017			Hypothetical protein	SM2011_b21452
CP004140.1:725746-726081:+	CP004140.1	NC_020528.1	chrom	725746	726081	111	+	1		flagellar hook-basal body complex protein FliE	SM2011_RS17670	Flagellar hook-basal body complex protein	SM2011_c03029	True											True	6	3	3		SM2011_RS17670|GBK|geno|prod|chemg|NC_020528_725746_726081_+1_ATG_111	SM2011_RS17670|GBK|geno|prod|NC_020528_725746_726081_+1_ATG_111
CP004139.1:488450-488785:+	CP004139.1	NC_020560.1	pSymB	488450	488785	111	+	2																		1	1	0		Smel_pSymA_pSymB_pRK415ORF_+6aa_orf|NC_020560_488450_488785_+2_TTG_111
CP004140.1:2171935-2172273:-	CP004140.1	NC_020528.1	chrom	2171935	2172273	112	-	1		DUF1515 domain-containing protein	SM2011_RS24605	putative transmembrane protein	SM2011_c04182
CP004139.1:1621539-1621877:-	CP004139.1	NC_020560.1	pSymB	1621539	1621877	112	-	2		ArsR family transcriptional regulator	SM2011_RS14050	Putative transcriptional regulator,ArsR family protein	SM2011_b20608	True
CP004139.1:1013702-1014040:-	CP004139.1	NC_020560.1	pSymB	1013702	1014040	112	-	3		cupin domain-containing protein	SM2011_RS11215	Putative pectin degradation protein	SM2011_b21347	True
CP004140.1:3474381-3474719:+	CP004140.1	NC_020528.1	chrom	3474381	3474719	112	+	3		nitrogen regulatory protein PII 2	SM2011_RS30650	putative nitrogen regulatory protein PII 2	SM2011_c03806	True											True	88	39	49		SM2011_RS30650|GBK|geno|prod|+9aa_chemg|NC_020528_3474381_3474719_+3_ATG_112	SM2011_RS30650|GBK|geno|prod|NC_020528_3474381_3474719_+3_ATG_112
CP004139.1:1045263-1045601:-	CP004139.1	NC_020560.1	pSymB	1045263	1045601	112	-	2		hypothetical protein	SM2011_RS11380	putative membrane protein	SM2011_b21381
CP004140.1:1331428-1331766:+	CP004140.1	NC_020528.1	chrom	1331428	1331766	112	+	1		integration host factor subunit alpha	SM2011_RS20540	putative integration host factor subunit alpha	SM2011_c01786	True											True	11	3	8		SM2011_RS20540|GBK|geno|prod|chemg|NC_020528_1331428_1331766_+1_ATG_112	SM2011_RS20540|GBK|geno|prod|NC_020528_1331428_1331766_+1_ATG_112
CP004140.1:3543916-3544254:-	CP004140.1	NC_020528.1	chrom	3543916	3544254	112	-	1		ferredoxin family protein	SM2011_RS30995	Putative ferredoxin protein	SM2011_c03875	True											True	48	20	28		SM2011_RS30995|GBK|geno|prod|+14aa_chemg|NC_020528_3544254_3543916_-1_ATG_112	SM2011_RS30995|GBK|geno|prod|NC_020528_3544254_3543916_-1_ATG_112
CP004140.1:1774041-1774379:+	CP004140.1	NC_020528.1	chrom	1774041	1774379	112	+	3		nitrogen regulatory protein P-II	SM2011_RS22715	Nitrogen regulatory protein PII	SM2011_c00947	True											True	42	21	21		SM2011_RS22715|GBK|geno|prod|chemg|NC_020528_1774041_1774379_+3_ATG_112	SM2011_RS22715|GBK|geno|prod|NC_020528_1774041_1774379_+3_ATG_112
CP004139.1:1217777-1218115:+	CP004139.1	NC_020560.1	pSymB	1217777	1218115	112	+	2		nitrite reductase (NAD(P)H) small subunit	SM2011_RS12115	Nitrite reductase [NAD(P)H]	SM2011_b20985
CP004138.1:913671-914009:+	CP004138.1	NC_020527.1	pSymA	913671	914009	112	+	3		DedA family protein	SM2011_RS32150	Hypothetical protein	SM2011_a1643
CP004139.1:554408-554746:-	CP004139.1	NC_020560.1	pSymB	554408	554746	112	-	3		DUF2282 domain-containing protein	SM2011_RS09175	Hypothetical protein	SM2011_b20530	True
CP004138.1:64116-64454:+	CP004138.1	NC_020527.1	pSymA	64116	64454	112	+	3		hypothetical protein	SM2011_RS00320	Hypothetical protein	SM2011_a0117
CP004138.1:1262012-1262350:+	CP004138.1	NC_020527.1	pSymA	1262012	1262350	112	+	2		hypothetical protein	SM2011_RS06160	Hypothetical protein	SM2011_a2255	True
CP004139.1:465269-465607:+	CP004139.1	NC_020560.1	pSymB	465269	465607	112	+	2		hypothetical protein	SM2011_RS08765	hypothetical protein	SM2011_b20452	True											True	2	0	2			SM2011_RS08765|GBK|prod|NC_020560_465269_465607_+2_ATG_112
CP004139.1:1317794-1318132:-	CP004139.1	NC_020560.1	pSymB	1317794	1318132	112	-	3		hypothetical protein	SM2011_RS12560	Hypothetical protein	SM2011_b20908
CP004140.1:2147776-2148114:+	CP004140.1	NC_020528.1	chrom	2147776	2148114	112	+	1		hypothetical protein	SM2011_RS24480	Hypothetical protein	SM2011_c04345	True
CP004138.1:1117882-1118220:+	CP004138.1	NC_020527.1	pSymA	1117882	1118220	112	+	1		short-chain dehydrogenase	SM2011_RS05435	Hypothetical protein	SM2011_a1967
CP004140.1:2380622-2380960:-	CP004140.1	NC_020528.1	chrom	2380622	2380960	112	-	3		TIGR01244 family phosphatase	SM2011_RS25615	hypothetical protein	SM2011_c01573	True											True	27	15	12		SM2011_RS25615|GBK|geno|prod|chemg|NC_020528_2380960_2380622_-3_ATG_112	SM2011_RS25615|GBK|geno|prod|NC_020528_2380960_2380622_-3_ATG_112
CP004140.1:1905135-1905473:+	CP004140.1	NC_020528.1	chrom	1905135	1905473	112	+	3	not in RefSeq 2017			Hypothetical protein	SM2011_c00507	True
CP004138.1:915004-915342:+	CP004138.1	NC_020527.1	pSymA	915004	915342	112	+	1		hypothetical protein	SM2011_RS32155														True	2	0	2			SM2011_RS32155|+3aa_GBK|NC_020527_915004_915342_+1_GTG_112
CP004138.1:1109423-1109761:+	CP004138.1	NC_020527.1	pSymA	1109423	1109761	112	+	2																		1	1	0		Smel_pSymA_pSymB_pRK415CHEMG|NC_020527_1109423_1109761_+2_TTG_112
CP004138.1:719171-719512:-	CP004138.1	NC_020527.1	pSymA	719171	719512	113	-	2		type IV secretion protein VirB3	SM2011_RS03600	VirB3 type IV secretion protein	SM2011_a1318
CP004138.1:1154477-1154818:+	CP004138.1	NC_020527.1	pSymA	1154477	1154818	113	+	2	not in RefSeq 2017			TRm2011-2a transposase	SM2011_a2043
CP004138.1:577142-577483:-	CP004138.1	NC_020527.1	pSymA	577142	577483	113	-	2	not in RefSeq 2017			Transcriptional regulator,ArsR family	SM2011_a1056	True
CP004140.1:3082805-3083146:-	CP004140.1	NC_020528.1	chrom	3082805	3083146	113	-	3		sarcosine oxidase subunit delta family protein	SM2011_RS28905	Putative sarcosine oxidase delta subunit	SM2011_c03932	True											True	5	2	3		SM2011_RS28905|GBK|geno|prod|chemg|NC_020528_3083146_3082805_-3_ATG_113	SM2011_RS28905|GBK|geno|prod|NC_020528_3083146_3082805_-3_ATG_113
CP004140.1:2609927-2610268:-	CP004140.1	NC_020528.1	chrom	2609927	2610268	113	-	3		multidrug transporter	SM2011_RS26665	Putative methyl viologen/ethidium resistance transmembrane protein	SM2011_c01523
CP004140.1:3052251-3052592:-	CP004140.1	NC_020528.1	chrom	3052251	3052592	113	-	2		cytochrome c	SM2011_RS28790	Putative cytochrome C	SM2011_c04048												True	9	4	5		SM2011_RS28790|GBK|geno|prod|+13aa_chemg|NC_020528_3052592_3052251_-2_ATG_113	SM2011_RS28790|GBK|geno|prod|NC_020528_3052592_3052251_-2_ATG_113
CP004140.1:2526873-2527214:-	CP004140.1	NC_020528.1	chrom	2526873	2527214	113	-	2		tRNA-binding protein	SM2011_RS26285	Putative chaperone protein	SM2011_c04456	True
CP004140.1:1355727-1356068:+	CP004140.1	NC_020528.1	chrom	1355727	1356068	113	+	3		cupin domain-containing protein	SM2011_RS20675	hypothetical protein	SM2011_c01810	True
CP004140.1:2176865-2177206:+	CP004140.1	NC_020528.1	chrom	2176865	2177206	113	+	2		GFA family protein	SM2011_RS24635	hypothetical protein	SM2011_c04188
CP004139.1:581531-581872:-	CP004139.1	NC_020560.1	pSymB	581531	581872	113	-	3		hypothetical protein	SM2011_RS32680	Hypothetical protein	SM2011_b22006	True
CP004138.1:1063081-1063422:+	CP004138.1	NC_020527.1	pSymA	1063081	1063422	113	+	1		integrase	SM2011_RS32270	Hypothetical protein	SM2011_a1874
CP004138.1:908523-908864:-	CP004138.1	NC_020527.1	pSymA	908523	908864	113	-	1	not in RefSeq 2017			Hypothetical protein	SM2011_a1635	True
CP004139.1:544009-544350:+	CP004139.1	NC_020560.1	pSymB	544009	544350	113	+	1	not in RefSeq 2017			hypothetical protein	SM2011_b20519
CP004140.1:1144307-1144648:-	CP004140.1	NC_020528.1	chrom	1144307	1144648	113	-	3		DUF2147 domain-containing protein	SM2011_RS19645	Conserved hypothetical transmembrane protein	SM2011_c02391												True	18	8	10		SM2011_RS19645|GBK|geno|prod|+36aa_chemg|NC_020528_1144648_1144307_-3_ATG_113	SM2011_RS19645|GBK|geno|prod|NC_020528_1144648_1144307_-3_ATG_113
CP004138.1:641329-641670:+	CP004138.1	NC_020527.1	pSymA	641329	641670	113	+	1		hypothetical protein	SM2011_RS03190														True	10	5	5		SM2011_RS03190|-4aa_GBK|-17aa_prod|chemg|NC_020527_641329_641670_+1_GTG_113	SM2011_RS03190|-4aa_GBK|-17aa_prod|NC_020527_641329_641670_+1_GTG_113
CP004140.1:1603165-1603509:+	CP004140.1	NC_020528.1	chrom	1603165	1603509	114	+	1	not in RefSeq 2017			putative unknown transmembrane protein	SM2011_c02107	True
CP004140.1:3418446-3418790:-	CP004140.1	NC_020528.1	chrom	3418446	3418790	114	-	2		IS66 family insertion sequence hypothetical protein	SM2011_RS30400	Putative transposase number 2 for insertion sequence ISRm26	SM2011_c03300
CP004140.1:416967-417311:+	CP004140.1	NC_020528.1	chrom	416967	417311	114	+	3		DUF1049 domain-containing protein	SM2011_RS16285	putative transmembrane protein	SM2011_c01133	True											True	4	0	4			SM2011_RS16285|GBK|geno|prod|NC_020528_416967_417311_+3_ATG_114
CP004140.1:173693-174037:+	CP004140.1	NC_020528.1	chrom	173693	174037	114	+	2		MarR family transcriptional regulator	SM2011_RS15090	Putative transcription regulator,MarR family	SM2011_c02826	True
CP004140.1:1752672-1753016:+	CP004140.1	NC_020528.1	chrom	1752672	1753016	114	+	3		QacE family quaternary ammonium compound efflux SMR transporter	SM2011_RS22580	Putative multidrug export protein	SM2011_c01179
CP004140.1:1082126-1082470:+	CP004140.1	NC_020528.1	chrom	1082126	1082470	114	+	2		dimethylmenaquinone methyltransferase	SM2011_RS19345	Hypothetical protein	SM2011_c00049	True
CP004140.1:3413214-3413558:-	CP004140.1	NC_020528.1	chrom	3413214	3413558	114	-	2		DUF2293 domain-containing protein	SM2011_RS34150	Hypothetical protein	SM2011_c03294
CP004139.1:1371567-1371911:-	CP004139.1	NC_020560.1	pSymB	1371567	1371911	114	-	2		DUF2934 domain-containing protein	SM2011_RS12855	Hypothetical protein	SM2011_b21442												True	8	3	5		SM2011_RS12855|GBK|prod|NC_020560_1371911_1371567_-2_ATG_114	SM2011_RS12855|GBK|prod|NC_020560_1371911_1371567_-2_ATG_114
CP004138.1:359666-360010:-	CP004138.1	NC_020527.1	pSymA	359666	360010	114	-	2		hypothetical protein	SM2011_RS01835	Hypothetical protein	SM2011_a0674	True
CP004138.1:1009468-1009812:-	CP004138.1	NC_020527.1	pSymA	1009468	1009812	114	-	3		hypothetical protein	SM2011_RS04920	hypothetical protein	SM2011_a1784
CP004138.1:1091878-1092222:-	CP004138.1	NC_020527.1	pSymA	1091878	1092222	114	-	3		hypothetical protein	SM2011_RS05300	Hypothetical protein	SM2011_a1921	True
CP004139.1:241732-242076:+	CP004139.1	NC_020560.1	pSymB	241732	242076	114	+	1		hypothetical protein	SM2011_RS07720	Hypothetical protein	SM2011_b20236	True
CP004139.1:1395377-1395721:-	CP004139.1	NC_020560.1	pSymB	1395377	1395721	114	-	3		hypothetical protein	SM2011_RS12965	Hypothetical protein	SM2011_b21467	True
CP004140.1:812856-813200:+	CP004140.1	NC_020528.1	chrom	812856	813200	114	+	3		RidA family protein	SM2011_RS18055	hypothetical protein	SM2011_c00791	True											True	3	1	2		SM2011_RS18055|GBK|geno|prod|+63aa_chemg|NC_020528_812856_813200_+3_ATG_114	SM2011_RS18055|GBK|geno|prod|NC_020528_812856_813200_+3_ATG_114
CP004138.1:776454-776798:-	CP004138.1	NC_020527.1	pSymA	776454	776798	114	-	1	not in RefSeq 2017			hypothetical protein	SM2011_a6319	True
CP004140.1:2669195-2669539:-	CP004140.1	NC_020528.1	chrom	2669195	2669539	114	-	3		hypothetical protein	SM2011_RS26995	Conserved hypothetical transmembrane protein	SM2011_c01947	True
CP004140.1:2594617-2594961:+	CP004140.1	NC_020528.1	chrom	2594617	2594961	114	+	1		ArsR family transcriptional regulator	SM2011_RS26600														True	137	50	87		SM2011_RS26600|geno|prod|+9aa_chemg|NC_020528_2594617_2594961_+1_ATG_114	SM2011_RS26600|geno|prod|NC_020528_2594617_2594961_+1_ATG_114
CP004138.1:285604-285948:-	CP004138.1	NC_020527.1	pSymA	285604	285948	114	-	3																		1	1	0		Smel_pSymA_pSymB_pRK415ORF|NC_020527_285948_285604_-3_ATG_114
CP004139.1:42787-43131:+	CP004139.1	NC_020560.1	pSymB	42787	43131	114	+	1																		1	1	0		Smel_pSymA_pSymB_pRK415ORF_+77aa_orf|NC_020560_42787_43131_+1_GTG_114
CP004140.1:1751689-1752036:+	CP004140.1	NC_020528.1	chrom	1751689	1752036	115	+	1		membrane protein	SM2011_RS22565	Putative transmembrane protein	SM2011_c01181
CP004140.1:747004-747351:+	CP004140.1	NC_020528.1	chrom	747004	747351	115	+	1		flagellar biosynthesis regulatory protein FlaF	SM2011_RS17775	Putative flagellin synthesis regulator	SM2011_c03050	True
CP004140.1:3146303-3146650:+	CP004140.1	NC_020528.1	chrom	3146303	3146650	115	+	2		Na+/H+ antiporter subunit C	SM2011_RS29190	PH adaptation potassium efflux system C transmembrane protein	SM2011_c03180
CP004138.1:394894-395241:+	CP004138.1	NC_020527.1	pSymA	394894	395241	115	+	1		DUF2280 domain-containing protein	SM2011_RS01995	Hypothetical protein	SM2011_a0731	True
CP004139.1:1400606-1400953:+	CP004139.1	NC_020560.1	pSymB	1400606	1400953	115	+	2		type II toxin-antitoxin system PemK/MazF family toxin	SM2011_RS33125	Hypothetical protein	SM2011_b21476	True
CP004138.1:914995-915342:+	CP004138.1	NC_020527.1	pSymA	914995	915342	115	+	1	not in RefSeq 2017			Hypothetical protein	SM2011_a5010	True
CP004140.1:3374175-3374522:-	CP004140.1	NC_020528.1	chrom	3374175	3374522	115	-	2	not in RefSeq 2017			Hypothetical protein	SM2011_c03256
CP004138.1:412025-412372:+	CP004138.1	NC_020527.1	pSymA	412025	412372	115	+	2		transcriptional regulator	SM2011_RS02080	FixT2 anti-kinase protein	SM2011_a0760	True											True	2	0	2			SM2011_RS02080|GBK|prod|NC_020527_412025_412372_+2_TTG_115
CP004138.1:671995-672342:-	CP004138.1	NC_020527.1	pSymA	671995	672342	115	-	3		transcriptional regulator	SM2011_RS03340	FixT1 antikinase protein	SM2011_a1226	True
CP004140.1:609623-609970:-	CP004140.1	NC_020528.1	chrom	609623	609970	115	-	3		DUF952 domain-containing protein	SM2011_RS17100														True	10	1	9		SM2011_RS17100|+9aa_GBK|+73aa_chemg|NC_020528_609970_609623_-3_ATG_115	SM2011_RS17100|+9aa_GBK|NC_020528_609970_609623_-3_ATG_115
CP004139.1:938517-938864:-	CP004139.1	NC_020560.1	pSymB	938517	938864	115	-	2																	True	3	3	0		Smel_pSymA_pSymB_pRK415ORF_+12aa_orf|NC_020560_938864_938517_-2_CTG_115
CP004140.1:3577028-3577375:+	CP004140.1	NC_020528.1	chrom	3577028	3577375	115	+	2																		1	1	0		Smel_pSymA_pSymB_pRK415ORF|NC_020528_3577028_3577375_+2_TTG_115
CP004140.1:1320617-1320967:-	CP004140.1	NC_020528.1	chrom	1320617	1320967	116	-	3		hypothetical protein	SM2011_RS20480	Hypothetical protein signal peptide	SM2011_c01774
CP004140.1:339015-339365:-	CP004140.1	NC_020528.1	chrom	339015	339365	116	-	2		ArsC family reductase	SM2011_RS15875	hypothetical protein	SM2011_c00386												True	37	16	21		SM2011_RS15875|GBK|geno|prod|+44aa_chemg|NC_020528_339365_339015_-2_ATG_116	SM2011_RS15875|GBK|geno|prod|NC_020528_339365_339015_-2_ATG_116
CP004138.1:155263-155613:-	CP004138.1	NC_020527.1	pSymA	155263	155613	116	-	3		DUF2200 domain-containing protein	SM2011_RS00765	hypothetical protein	SM2011_a0277	True
CP004140.1:1029980-1030330:+	CP004140.1	NC_020528.1	chrom	1029980	1030330	116	+	2		hypothetical protein	SM2011_RS19090	Hypothetical protein	SM2011_c00027
CP004140.1:2049055-2049405:+	CP004140.1	NC_020528.1	chrom	2049055	2049405	116	+	1		hypothetical protein	SM2011_RS24020	Hypothetical protein	SM2011_c04224
CP004140.1:2278600-2278950:+	CP004140.1	NC_020528.1	chrom	2278600	2278950	116	+	1		hypothetical protein	SM2011_RS25150	Hypothetical protein	SM2011_c01433
CP004140.1:2920753-2921103:-	CP004140.1	NC_020528.1	chrom	2920753	2921103	116	-	1		hypothetical protein	SM2011_RS28220	Hypothetical protein	SM2011_c00655	True											True	16	8	8		SM2011_RS28220|GBK|geno|prod|+2aa_chemg|NC_020528_2921103_2920753_-1_ATG_116	SM2011_RS28220|GBK|geno|prod|NC_020528_2921103_2920753_-1_ATG_116
CP004138.1:817286-817636:-	CP004138.1	NC_020527.1	pSymA	817286	817636	116	-	2		MFS transporter	SM2011_RS04075	Hypothetical protein	SM2011_a5009	True
CP004138.1:1266808-1267158:-	CP004138.1	NC_020527.1	pSymA	1266808	1267158	116	-	3		type II toxin-antitoxin system RelE/ParE family toxin	SM2011_RS06200	hypothetical protein	SM2011_a2273	True
CP004140.1:1096150-1096500:+	CP004140.1	NC_020528.1	chrom	1096150	1096500	116	+	1	not in RefSeq 2017			hypothetical protein	SM2011_c00061	True
CP004138.1:703692-704042:+	CP004138.1	NC_020527.1	pSymA	703692	704042	116	+	3																		1	1	0		Smel_pSymA_pSymB_pRK415ORF_+8aa_orf|NC_020527_703692_704042_+3_CTG_116
CP004140.1:2054914-2055267:-	CP004140.1	NC_020528.1	chrom	2054914	2055267	117	-	1		membrane protein	SM2011_RS24050	putative transmembrane signal peptide protein	SM2011_c04230
CP004140.1:1512526-1512879:-	CP004140.1	NC_020528.1	chrom	1512526	1512879	117	-	1		hypothetical protein	SM2011_RS21470	putative transmembrane protein	SM2011_c01264	True											True	19	8	11		SM2011_RS21470|GBK|geno|prod|chemg|NC_020528_1512879_1512526_-1_ATG_117	SM2011_RS21470|GBK|geno|prod|NC_020528_1512879_1512526_-1_ATG_117
CP004139.1:570053-570406:-	CP004139.1	NC_020560.1	pSymB	570053	570406	117	-	3		IS66 family insertion sequence hypothetical protein	SM2011_RS09255	Putative protein in ISRm14	SM2011_b20542	True
CP004140.1:1090614-1090967:+	CP004140.1	NC_020528.1	chrom	1090614	1090967	117	+	3	not in RefSeq 2017			putative Na(+)/H(+)-antiporter	SM2011_c00057	True
CP004140.1:1599470-1599823:+	CP004140.1	NC_020528.1	chrom	1599470	1599823	117	+	2		ATP-dependent Clp protease adaptor ClpS	SM2011_RS21900	Putative ATP-dependent Clp protease adapter protein clpS 1	SM2011_c02110	True
CP004138.1:1177754-1178107:+	CP004138.1	NC_020527.1	pSymA	1177754	1178107	117	+	2		hypothetical protein	SM2011_RS32370	Putative acyl-CoA dehydrogenase/oxidase	SM2011_a2089	True
CP004139.1:722868-723221:+	CP004139.1	NC_020560.1	pSymB	722868	723221	117	+	3		IS66 family insertion sequence hypothetical protein	SM2011_RS09980	Hypothetical protein encoded by ORF2 of ISRm14,IS66 family	SM2011_b21084	True
CP004138.1:1042790-1043143:+	CP004138.1	NC_020527.1	pSymA	1042790	1043143	117	+	2		cupin domain-containing protein	SM2011_RS05070	hypothetical protein	SM2011_a1840	True
CP004140.1:2499538-2499891:-	CP004140.1	NC_020528.1	chrom	2499538	2499891	117	-	1		DUF1428 domain-containing protein	SM2011_RS26155	hypothetical protein	SM2011_c01560	True											True	15	5	10		SM2011_RS26155|GBK|geno|prod|+124aa_chemg|NC_020528_2499891_2499538_-1_ATG_117	SM2011_RS26155|GBK|geno|prod|NC_020528_2499891_2499538_-1_ATG_117
CP004140.1:2095483-2095836:+	CP004140.1	NC_020528.1	chrom	2095483	2095836	117	+	1		glyoxalase/bleomycin resistance/extradiol dioxygenase family protein	SM2011_RS24230	hypothetical protein	SM2011_c04266												True	13	5	8		SM2011_RS24230|GBK|geno|prod|+34aa_chemg|NC_020528_2095483_2095836_+1_ATG_117	SM2011_RS24230|GBK|geno|prod|NC_020528_2095483_2095836_+1_ATG_117
CP004139.1:184995-185348:+	CP004139.1	NC_020560.1	pSymB	184995	185348	117	+	3		hypothetical protein	SM2011_RS07410	hypothetical protein	SM2011_b20166	True
CP004140.1:1598845-1599198:+	CP004140.1	NC_020528.1	chrom	1598845	1599198	117	+	1		hypothetical protein	SM2011_RS21895	hypothetical protein	SM2011_c02111	True											True	91	39	52		SM2011_RS21895|GBK|geno|prod|+35aa_chemg|NC_020528_1598845_1599198_+1_ATG_117	SM2011_RS21895|GBK|geno|prod|NC_020528_1598845_1599198_+1_ATG_117
CP004138.1:976728-977081:-	CP004138.1	NC_020527.1	pSymA	976728	977081	117	-	1		Rieske (2Fe-2S) protein	SM2011_RS04755	hypothetical protein	SM2011_a1732	True
CP004138.1:222989-223342:-	CP004138.1	NC_020527.1	pSymA	222989	223342	117	-	2	not in RefSeq 2017			hypothetical protein	SM2011_a6086
CP004140.1:2253014-2253367:+	CP004140.1	NC_020528.1	chrom	2253014	2253367	117	+	2		hypothetical protein	SM2011_RS25025	Conserved hypothetical signal peptide protein containing calcium-binding EF-hand regions	SM2011_c01489	True
CP004139.1:1083234-1083587:-	CP004139.1	NC_020560.1	pSymB	1083234	1083587	117	-	2																		2	2	0		Smel_pSymA_pSymB_pRK415ORF_+24aa_orf|NC_020560_1083587_1083234_-2_CTG_117
CP004140.1:3397331-3397687:+	CP004140.1	NC_020528.1	chrom	3397331	3397687	118	+	2		IS66 family insertion sequence hypothetical protein	SM2011_RS30315	Putative transposase number 2 for insertion sequence ISRm28	SM2011_c03279
CP004139.1:132609-132965:-	CP004139.1	NC_020560.1	pSymB	132609	132965	118	-	2		recombinase	SM2011_RS07175	Putative site-specific recombinase	SM2011_b20119	True
CP004140.1:2497876-2498232:-	CP004140.1	NC_020528.1	chrom	2497876	2498232	118	-	1		hypothetical protein	SM2011_RS26140	putative signal peptide protein	SM2011_c01557	True
CP004139.1:334597-334953:-	CP004139.1	NC_020560.1	pSymB	334597	334953	118	-	1		hypothetical protein	SM2011_RS08175	putative membrane spanning protein	SM2011_b20331	True
CP004138.1:1127387-1127743:+	CP004138.1	NC_020527.1	pSymA	1127387	1127743	118	+	2		toxin-antitoxin system HicB family antitoxin	SM2011_RS05495	hypothetical protein,HicB family	SM2011_a1990	True												2	1	1		SM2011_RS05495|GBK|prod|chemg|NC_020527_1127387_1127743_+2_ATG_118	SM2011_RS05495|GBK|prod|NC_020527_1127387_1127743_+2_ATG_118
CP004140.1:1034336-1034692:-	CP004140.1	NC_020528.1	chrom	1034336	1034692	118	-	3		XRE family transcriptional regulator	SM2011_RS19110	hypothetical protein,DNA binding domain protein	SM2011_c00089
CP004140.1:94214-94570:+	CP004140.1	NC_020528.1	chrom	94214	94570	118	+	2		cupin domain-containing protein	SM2011_RS14730	hypothetical protein	SM2011_c04463												True	16	8	8		SM2011_RS14730|GBK|geno|prod|+10aa_chemg|NC_020528_94214_94570_+2_ATG_118	SM2011_RS14730|GBK|geno|prod|NC_020528_94214_94570_+2_ATG_118
CP004139.1:619543-619899:+	CP004139.1	NC_020560.1	pSymB	619543	619899	118	+	1		hypothetical protein	SM2011_RS09540	Hypothetical protein	SM2011_b21665
CP004138.1:510441-510797:+	CP004138.1	NC_020527.1	pSymA	510441	510797	118	+	3	not in RefSeq 2017			hypothetical protein	SM2011_a5006
CP004140.1:2481110-2481466:-	CP004140.1	NC_020528.1	chrom	2481110	2481466	118	-	3	not in RefSeq 2017			Hypothetical protein	SM2011_c01545	True
CP004140.1:2710180-2710539:+	CP004140.1	NC_020528.1	chrom	2710180	2710539	119	+	1		cytochrome c oxidase subunit IV	SM2011_RS27200	putative transmembrane protein	SM2011_c01986
CP004139.1:1338972-1339331:+	CP004139.1	NC_020560.1	pSymB	1338972	1339331	119	+	3		LysR family transcriptional regulator	SM2011_RS12680	Putative transcription regulator, LysR family	SM2011_b21408
CP004140.1:2312440-2312799:-	CP004140.1	NC_020528.1	chrom	2312440	2312799	119	-	1		hypothetical protein	SM2011_RS25320	putative signal peptide protein	SM2011_c05008	True											True	9	3	6		SM2011_RS25320|GBK|geno|prod|chemg|NC_020528_2312799_2312440_-1_ATG_119	SM2011_RS25320|GBK|geno|prod|NC_020528_2312799_2312440_-1_ATG_119
CP004139.1:300704-301063:+	CP004139.1	NC_020560.1	pSymB	300704	301063	119	+	2		DUF2188 domain-containing protein	SM2011_RS08010	Hypothetical protein	SM2011_b20293	True
CP004138.1:542905-543264:+	CP004138.1	NC_020527.1	pSymA	542905	543264	119	+	1		hypothetical protein	SM2011_RS02680	Hypothetical protein	SM2011_a0974	True
CP004139.1:1000127-1000486:+	CP004139.1	NC_020560.1	pSymB	1000127	1000486	119	+	2		hypothetical protein	SM2011_RS11150	Hypothetical protein	SM2011_b21333	True
CP004140.1:323159-323518:-	CP004140.1	NC_020528.1	chrom	323159	323518	119	-	3		nuclear transport factor 2 family protein	SM2011_RS15785	hypothetical protein	SM2011_c00367
CP004140.1:3511366-3511725:-	CP004140.1	NC_020528.1	chrom	3511366	3511725	119	-	1		polyketide cyclase	SM2011_RS30830	hypothetical protein	SM2011_c03842
CP004140.1:2265394-2265753:-	CP004140.1	NC_020528.1	chrom	2265394	2265753	119	-	1		transcriptional regulator	SM2011_RS25070	hypothetical protein	SM2011_c01416
CP004138.1:270282-270641:+	CP004138.1	NC_020527.1	pSymA	270282	270641	119	+	3	not in RefSeq 2017			hypothetical protein	SM2011_a0496	True
CP004138.1:1120463-1120822:+	CP004138.1	NC_020527.1	pSymA	1120463	1120822	119	+	2	not in RefSeq 2017			Hypothetical protein	SM2011_a1973
CP004139.1:1164598-1164957:-	CP004139.1	NC_020560.1	pSymB	1164598	1164957	119	-	1	not in RefSeq 2017			6-pyruvoyltetrahydropterin synthase,queuosine biosynthesis protein	SM2011_b20939	True
CP004140.1:2861251-2861610:-	CP004140.1	NC_020528.1	chrom	2861251	2861610	119	-	1		response regulator	SM2011_RS27895														True	14	7	7		SM2011_RS27895|+1aa_GBK|prod|NC_020528_2861610_2861251_-1_ATG_119	SM2011_RS27895|+1aa_GBK|prod|NC_020528_2861610_2861251_-1_ATG_119
CP004138.1:62294-62656:+	CP004138.1	NC_020527.1	pSymA	62294	62656	120	+	2		response regulator	SM2011_RS00310	two-component response regulator	SM2011_a0114	True
CP004140.1:3047480-3047842:+	CP004140.1	NC_020528.1	chrom	3047480	3047842	120	+	2		response regulator	SM2011_RS28765	Single domain response regulator,mediates the coordination of cell-cycle progression	SM2011_c04044	True											True	5	0	5			SM2011_RS28765|GBK|geno|prod|NC_020528_3047480_3047842_+2_ATG_120
CP004140.1:675550-675912:-	CP004140.1	NC_020528.1	chrom	675550	675912	120	-	1	not in RefSeq 2017			Putative transposase number 3 for insertion sequence ISRm30	SM2011_c02301
CP004140.1:2620227-2620589:+	CP004140.1	NC_020528.1	chrom	2620227	2620589	120	+	3		DUF883 domain-containing protein	SM2011_RS26750	putative transmembrane protein	SM2011_c01509
CP004139.1:1426119-1426481:-	CP004139.1	NC_020560.1	pSymB	1426119	1426481	120	-	2		hypothetical protein	SM2011_RS13135	putative membrane protein	SM2011_b21501	True
CP004140.1:1672952-1673314:-	CP004140.1	NC_020528.1	chrom	1672952	1673314	120	-	3		glycine cleavage system protein H	SM2011_RS22205	putative glycine cleavage system H	SM2011_c02048	True											True	339	162	177		SM2011_RS22205|GBK|geno|prod|+77aa_chemg|NC_020528_1673314_1672952_-3_ATG_120	SM2011_RS22205|GBK|geno|prod|NC_020528_1673314_1672952_-3_ATG_120
CP004140.1:1486590-1486952:+	CP004140.1	NC_020528.1	chrom	1486590	1486952	120	+	3		50S ribosomal protein L18	SM2011_RS21320	putative 50S ribosomal protein L18	SM2011_c01293	True											True	140	58	82		SM2011_RS21320|GBK|geno|prod|chemg|NC_020528_1486590_1486952_+3_ATG_120	SM2011_RS21320|GBK|geno|prod|NC_020528_1486590_1486952_+3_ATG_120
CP004140.1:2861251-2861613:-	CP004140.1	NC_020528.1	chrom	2861251	2861613	120	-	1	not in RefSeq 2017			Putative 2-component receiver domain protein	SM2011_c00720	True
CP004140.1:2470737-2471099:-	CP004140.1	NC_020528.1	chrom	2470737	2471099	120	-	2		glyoxalase	SM2011_RS25980	hypothetical protein	SM2011_c01667
CP004140.1:1183065-1183427:+	CP004140.1	NC_020528.1	chrom	1183065	1183427	120	+	3		glyoxalase/bleomycin resistance/dioxygenase family protein	SM2011_RS19845	Hypothetical protein	SM2011_c02637
CP004138.1:556067-556429:-	CP004138.1	NC_020527.1	pSymA	556067	556429	120	-	2		hypothetical protein	SM2011_RS31945	Hypothetical protein	SM2011_a1004
CP004138.1:564961-565323:+	CP004138.1	NC_020527.1	pSymA	564961	565323	120	+	1		hypothetical protein	SM2011_RS02800	Hypothetical protein	SM2011_a1018
CP004138.1:575193-575555:-	CP004138.1	NC_020527.1	pSymA	575193	575555	120	-	1		hypothetical protein	SM2011_RS31965	hypothetical protein	SM2011_a6250	True
CP004138.1:658079-658441:-	CP004138.1	NC_020527.1	pSymA	658079	658441	120	-	2		hypothetical protein	SM2011_RS32065	Hypothetical protein	SM2011_a1197
CP004139.1:1214964-1215326:-	CP004139.1	NC_020560.1	pSymB	1214964	1215326	120	-	2		hypothetical protein	SM2011_RS32945	Hypothetical protein	SM2011_b20983
CP004140.1:2178335-2178697:-	CP004140.1	NC_020528.1	chrom	2178335	2178697	120	-	3		hypothetical protein	SM2011_RS24650	Hypothetical protein	SM2011_c04191
CP004138.1:288003-288365:+	CP004138.1	NC_020527.1	pSymA	288003	288365	120	+	3		nuclear transport factor 2 family protein	SM2011_RS01460	Hypothetical protein	SM2011_a0538
CP004139.1:1122546-1122908:+	CP004139.1	NC_020560.1	pSymB	1122546	1122908	120	+	3	not in RefSeq 2017			Hypothetical protein	SM2011_b21583
CP004139.1:367438-367803:+	CP004139.1	NC_020560.1	pSymB	367438	367803	121	+	1		response regulator	SM2011_RS08320	Putative two-component response regulator	SM2011_b20357
CP004139.1:1115400-1115765:-	CP004139.1	NC_020560.1	pSymB	1115400	1115765	121	-	2		ArsR family transcriptional regulator	SM2011_RS11660	Putative regulatory protein,arsR family	SM2011_b21576	True
CP004140.1:3149025-3149390:+	CP004140.1	NC_020528.1	chrom	3149025	3149390	121	+	3		K+/H+ antiporter subunit G	SM2011_RS29210	PH adaptation potassium efflux system G transmembrane protein	SM2011_c03184
CP004140.1:1378261-1378626:+	CP004140.1	NC_020528.1	chrom	1378261	1378626	121	+	1		NADH-quinone oxidoreductase subunit A	SM2011_RS20760	NADH dehydrogenase I chain A	SM2011_c01912	True											True	3	0	3			SM2011_RS20760|GBK|geno|prod|NC_020528_1378261_1378626_+1_ATG_121
CP004138.1:235681-236046:+	CP004138.1	NC_020527.1	pSymA	235681	236046	121	+	1		DUF1810 domain-containing protein	SM2011_RS01190	Hypothetical protein	SM2011_a5022	True
CP004138.1:467360-467725:-	CP004138.1	NC_020527.1	pSymA	467360	467725	121	-	2		hypothetical protein	SM2011_RS31845	Hypothetical protein	SM2011_a0850	True
CP004138.1:1266134-1266499:+	CP004138.1	NC_020527.1	pSymA	1266134	1266499	121	+	2		hypothetical protein	SM2011_RS06190	Hypothetical protein	SM2011_a2269
CP004140.1:821449-821814:+	CP004140.1	NC_020528.1	chrom	821449	821814	121	+	1		hypothetical protein	SM2011_RS18115	hypothetical protein	SM2011_c00802	True											True	58	19	39		SM2011_RS18115|GBK|geno|prod|+3aa_chemg|NC_020528_821449_821814_+1_ATG_121	SM2011_RS18115|GBK|geno|prod|NC_020528_821449_821814_+1_ATG_121
CP004140.1:1397532-1397897:-	CP004140.1	NC_020528.1	chrom	1397532	1397897	121	-	2		PIN domain-containing protein	SM2011_RS20860	hypothetical protein	SM2011_c01932	True
CP004139.1:1271778-1272143:-	CP004139.1	NC_020560.1	pSymB	1271778	1272143	121	-	2	not in RefSeq 2017			Hypothetical protein	SM2011_b20867
CP004140.1:704098-704463:+	CP004140.1	NC_020528.1	chrom	704098	704463	121	+	1		response regulator	SM2011_RS17555	Chemotaxis regulator protein	SM2011_c03006												True	8	1	7		SM2011_RS17555|GBK|geno|prod|chemg|NC_020528_704098_704463_+1_ATG_121	SM2011_RS17555|GBK|geno|prod|NC_020528_704098_704463_+1_ATG_121
CP004140.1:2182543-2182908:-	CP004140.1	NC_020528.1	chrom	2182543	2182908	121	-	1		BA14K family protein	SM2011_RS33795															1	0	1			SM2011_RS33795|+17aa_GBK|NC_020528_2182908_2182543_-1_ATG_121
CP004139.1:1500987-1501352:-	CP004139.1	NC_020560.1	pSymB	1500987	1501352	121	-	2																		1	1	0		Smel_pSymA_pSymB_pRK415ORF|NC_020560_1501352_1500987_-2_GTG_121
CP004138.1:721103-721471:+	CP004138.1	NC_020527.1	pSymA	721103	721471	122	+	2		transcriptional regulator	SM2011_RS03615	Putative transcription regulator of the conjugative ability of the symbiotic plasmid	SM2011_a1323	True
CP004140.1:1964417-1964785:-	CP004140.1	NC_020528.1	chrom	1964417	1964785	122	-	3		transcriptional regulator	SM2011_RS23630	Putative signal transduction histidine kinase,phosphotransfer (Hpt) region	SM2011_c00191	True											True	16	8	8		SM2011_RS23630|GBK|geno|prod|NC_020528_1964785_1964417_-3_ATG_122	SM2011_RS23630|GBK|geno|prod|-58aa_RIBO|NC_020528_1964785_1964417_-3_ATG_122
CP004140.1:3013768-3014136:+	CP004140.1	NC_020528.1	chrom	3013768	3014136	122	+	1		hypothetical protein	SM2011_RS28640	putative outer membrane lipoprotein	SM2011_c04017	True											True	25	5	20		SM2011_RS28640|GBK|geno|prod|chemg|NC_020528_3013768_3014136_+1_ATG_122	SM2011_RS28640|GBK|geno|prod|NC_020528_3013768_3014136_+1_ATG_122
CP004139.1:1264916-1265284:-	CP004139.1	NC_020560.1	pSymB	1264916	1265284	122	-	3		hypothetical protein	SM2011_RS32975	putative exported protein signal peptide	SM2011_b21677	True
CP004140.1:1484008-1484376:+	CP004140.1	NC_020528.1	chrom	1484008	1484376	122	+	1		50S ribosomal protein L14	SM2011_RS21290	putative 50S ribosomal protein L14	SM2011_c01299	True											True	21	6	15		SM2011_RS21290|GBK|geno|prod|+9aa_chemg|NC_020528_1484008_1484376_+1_ATG_122	SM2011_RS21290|GBK|geno|prod|NC_020528_1484008_1484376_+1_ATG_122
CP004140.1:1490737-1491105:+	CP004140.1	NC_020528.1	chrom	1490737	1491105	122	+	1		30S ribosomal protein S13	SM2011_RS21350	putative 30S ribosomal protein S13	SM2011_c01287	True											True	20	3	17		SM2011_RS21350|GBK|geno|prod|+12aa_chemg|NC_020528_1490737_1491105_+1_GTG_122	SM2011_RS21350|GBK|geno|prod|NC_020528_1490737_1491105_+1_GTG_122
CP004140.1:2922730-2923098:-	CP004140.1	NC_020528.1	chrom	2922730	2923098	122	-	1		response regulator	SM2011_RS28230	Putative 2-component receiver domain protein	SM2011_c00653	True
CP004140.1:825184-825552:+	CP004140.1	NC_020528.1	chrom	825184	825552	122	+	1		DUF1236 domain-containing protein	SM2011_RS18140	hypothetical protein	SM2011_c00806
CP004140.1:257276-257644:-	CP004140.1	NC_020528.1	chrom	257276	257644	122	-	3		glyoxalase	SM2011_RS15470	Hypothetical protein	SM2011_c02901
CP004140.1:196035-196403:+	CP004140.1	NC_020528.1	chrom	196035	196403	122	+	3		hypothetical protein	SM2011_RS15200	Hypothetical protein	SM2011_c02847	True
CP004140.1:752635-753003:+	CP004140.1	NC_020528.1	chrom	752635	753003	122	+	1		hypothetical protein	SM2011_RS17815	hypothetical protein	SM2011_c03072
CP004140.1:3254040-3254408:+	CP004140.1	NC_020528.1	chrom	3254040	3254408	122	+	3		hypothetical protein	SM2011_RS29655	Hypothetical protein	SM2011_c03095
CP004139.1:179168-179536:+	CP004139.1	NC_020560.1	pSymB	179168	179536	122	+	2		MurR/RpiR family transcriptional regulator	SM2011_RS07380	hypothetical protein	SM2011_b22005
CP004139.1:548379-548747:+	CP004139.1	NC_020560.1	pSymB	548379	548747	122	+	3		photosystem reaction center subunit H	SM2011_RS09135	hypothetical protein	SM2011_b20522	True
CP004140.1:366500-366868:+	CP004140.1	NC_020528.1	chrom	366500	366868	122	+	2		YraN family protein	SM2011_RS16030	hypothetical protein	SM2011_c00418
CP004139.1:1289691-1290059:-	CP004139.1	NC_020560.1	pSymB	1289691	1290059	122	-	2	not in RefSeq 2017			Hypothetical protein	SM2011_b20884	True
CP004139.1:1456020-1456388:+	CP004139.1	NC_020560.1	pSymB	1456020	1456388	122	+	3	not in RefSeq 2017			Hypothetical protein	SM2011_b20654
CP004139.1:1533403-1533771:-	CP004139.1	NC_020560.1	pSymB	1533403	1533771	122	-	1	not in RefSeq 2017			Hypothetical protein	SM2011_b22016
CP004138.1:819151-819519:-	CP004138.1	NC_020527.1	pSymA	819151	819519	122	-	3		cytochrome c family protein	SM2011_RS04085	Cytochrome C	SM2011_a1487	True
CP004138.1:747483-747851:+	CP004138.1	NC_020527.1	pSymA	747483	747851	122	+	3																		1	1	0		Smel_pSymA_pSymB_pRK415CHEMG|NC_020527_747483_747851_+3_ATG_122
CP004140.1:3354860-3355228:+	CP004140.1	NC_020528.1	chrom	3354860	3355228	122	+	2																	True	3	3	0		Smel_pSymA_pSymB_pRK415CHEMG|NC_020528_3354860_3355228_+2_ATG_122
CP004139.1:1339404-1339775:+	CP004139.1	NC_020560.1	pSymB	1339404	1339775	123	+	3		LysR family transcriptional regulator	SM2011_RS12685	Truncated transcriptional regulator,LysR family	SM2011_b22015
CP004138.1:568576-568947:-	CP004138.1	NC_020527.1	pSymA	568576	568947	123	-	3	not in RefSeq 2017			TRm1a transposase	SM2011_a1030
CP004140.1:2681443-2681814:-	CP004140.1	NC_020528.1	chrom	2681443	2681814	123	-	1	not in RefSeq 2017			Transposase for insertion sequence element ISRm1	SM2011_c01959
CP004139.1:311003-311374:+	CP004139.1	NC_020560.1	pSymB	311003	311374	123	+	2	not in RefSeq 2017			Putative TRm2011-2 protein	SM2011_b20306
CP004139.1:916459-916830:+	CP004139.1	NC_020560.1	pSymB	916459	916830	123	+	1		transcriptional regulator	SM2011_RS10805	Putative transcriptional regulator,arsR family protein	SM2011_b21169	True
CP004140.1:652929-653300:+	CP004140.1	NC_020528.1	chrom	652929	653300	123	+	3	not in RefSeq 2017			putative signal peptide protein	SM2011_c02279	True
CP004140.1:1090246-1090617:+	CP004140.1	NC_020528.1	chrom	1090246	1090617	123	+	1		PhaF2 protein	SM2011_RS19390	putative Na(+)/H(+)-antiporter	SM2011_c00056	True
CP004139.1:1036174-1036545:+	CP004139.1	NC_020560.1	pSymB	1036174	1036545	123	+	1		hypothetical protein	SM2011_RS11330	Putative membrane protein	SM2011_b21371
CP004140.1:1961135-1961506:-	CP004140.1	NC_020528.1	chrom	1961135	1961506	123	-	3		dihydroneopterin aldolase	SM2011_RS23610	putative dihydroneopterin aldolase dhna lyase folate biosynthesis protein	SM2011_c00463	True
CP004140.1:3442128-3442499:+	CP004140.1	NC_020528.1	chrom	3442128	3442499	123	+	3		50S ribosomal protein L21	SM2011_RS30475	putative 50S ribosomal protein L21	SM2011_c03770	True											True	32	14	18		SM2011_RS30475|GBK|geno|prod|+5aa_chemg|NC_020528_3442128_3442499_+3_ATG_123	SM2011_RS30475|GBK|geno|prod|NC_020528_3442128_3442499_+3_ATG_123
CP004140.1:1474177-1474548:+	CP004140.1	NC_020528.1	chrom	1474177	1474548	123	+	1		30S ribosomal protein S12	SM2011_RS21215	putative 30S ribosomal protein S12	SM2011_c01314	True											True	69	16	53		SM2011_RS21215|GBK|geno|prod|chemg|NC_020528_1474177_1474548_+1_ATG_123	SM2011_RS21215|GBK|geno|prod|NC_020528_1474177_1474548_+1_ATG_123
CP004139.1:860490-860861:+	CP004139.1	NC_020560.1	pSymB	860490	860861	123	+	3		5-hydroxyisourate hydrolase	SM2011_RS10575	hypothetical protein,transthyretin-like protein	SM2011_b21285	True
CP004139.1:766498-766869:+	CP004139.1	NC_020560.1	pSymB	766498	766869	123	+	1		DUF2384 domain-containing protein	SM2011_RS10175	hypothetical protein	SM2011_b21127	True											True	19	9	10		SM2011_RS10175|GBK|prod|chemg|NC_020560_766498_766869_+1_ATG_123	SM2011_RS10175|GBK|prod|NC_020560_766498_766869_+1_ATG_123
CP004140.1:1676355-1676726:-	CP004140.1	NC_020528.1	chrom	1676355	1676726	123	-	2		hypothetical protein	SM2011_RS22225	Hypothetical protein	SM2011_c01241												True	6	3	3		SM2011_RS22225|GBK|geno|prod|+19aa_chemg|NC_020528_1676726_1676355_-2_ATG_123	SM2011_RS22225|GBK|geno|prod|NC_020528_1676726_1676355_-2_ATG_123
CP004138.1:1147213-1147584:+	CP004138.1	NC_020527.1	pSymA	1147213	1147584	123	+	1	not in RefSeq 2017			Hypothetical protein	SM2011_a2031
CP004139.1:612515-612886:-	CP004139.1	NC_020560.1	pSymB	612515	612886	123	-	3																	True	3	3	0		Smel_pSymA_pSymB_pRK415ORF_+70aa_orf|NC_020560_612886_612515_-3_TTG_123
CP004140.1:2612212-2612586:+	CP004140.1	NC_020528.1	chrom	2612212	2612586	124	+	1		DUF423 domain-containing protein	SM2011_RS26690	putative transmembrane protein	SM2011_c01519
CP004140.1:2266288-2266662:+	CP004140.1	NC_020528.1	chrom	2266288	2266662	124	+	1		hypothetical protein	SM2011_RS25080	putative signal peptide protein	SM2011_c01418												True	18	6	12		SM2011_RS25080|GBK|geno|prod|+5aa_chemg|NC_020528_2266288_2266662_+1_ATG_124	SM2011_RS25080|GBK|geno|prod|NC_020528_2266288_2266662_+1_ATG_124
CP004140.1:3527534-3527908:+	CP004140.1	NC_020528.1	chrom	3527534	3527908	124	+	2		30S ribosomal protein S16	SM2011_RS30915	putative 30S ribosomal protein S16	SM2011_c03859	True											True	194	81	113		SM2011_RS30915|GBK|geno|prod|NC_020528_3527534_3527908_+2_ATG_124	SM2011_RS30915|GBK|geno|prod|NC_020528_3527534_3527908_+2_ATG_124
CP004138.1:750319-750693:-	CP004138.1	NC_020527.1	pSymA	750319	750693	124	-	3		ATP-binding protein	SM2011_RS03755	Hypothetical protein	SM2011_a1365
CP004138.1:297606-297980:+	CP004138.1	NC_020527.1	pSymA	297606	297980	124	+	3		DUF2255 domain-containing protein	SM2011_RS01525	hypothetical protein	SM2011_a0561
CP004139.1:1044185-1044559:+	CP004139.1	NC_020560.1	pSymB	1044185	1044559	124	+	2		DUF427 domain-containing protein	SM2011_RS11370	hypothetical protein	SM2011_b21379	True											True	9	4	5		SM2011_RS11370|GBK|prod|chemg|NC_020560_1044185_1044559_+2_ATG_124	SM2011_RS11370|GBK|prod|NC_020560_1044185_1044559_+2_ATG_124
CP004140.1:2023626-2024000:-	CP004140.1	NC_020528.1	chrom	2023626	2024000	124	-	2		DUF971 domain-containing protein	SM2011_RS23870	Hypothetical protein	SM2011_c00145												True	8	4	4		SM2011_RS23870|GBK|geno|prod|+406aa_chemg|NC_020528_2024000_2023626_-2_ATG_124	SM2011_RS23870|GBK|geno|prod|NC_020528_2024000_2023626_-2_ATG_124
CP004138.1:555456-555830:+	CP004138.1	NC_020527.1	pSymA	555456	555830	124	+	3		hypothetical protein	SM2011_RS31940	Hypothetical protein	SM2011_a1002	True
CP004140.1:710151-710525:+	CP004140.1	NC_020528.1	chrom	710151	710525	124	+	3		hypothetical protein	SM2011_RS17590	hypothetical protein	SM2011_c03013
CP004140.1:1533242-1533616:+	CP004140.1	NC_020528.1	chrom	1533242	1533616	124	+	2		membrane protein insertion efficiency factor YidD	SM2011_RS21580	hypothetical protein	SM2011_c01007
CP004140.1:355520-355894:-	CP004140.1	NC_020528.1	chrom	355520	355894	124	-	3		septal ring lytic transglycosylase RlpA family protein	SM2011_RS15965	Hypothetical protein	SM2011_c00404	True
CP004138.1:744580-744954:+	CP004138.1	NC_020527.1	pSymA	744580	744954	124	+	1		VOC family protein	SM2011_RS03730	hypothetical protein	SM2011_a1358	True											True	9	3	6		SM2011_RS03730|GBK|prod|+94aa_chemg|NC_020527_744580_744954_+1_ATG_124	SM2011_RS03730|GBK|prod|NC_020527_744580_744954_+1_ATG_124
CP004140.1:400978-401352:+	CP004140.1	NC_020528.1	chrom	400978	401352	124	+	1		YciI family protein	SM2011_RS16195	hypothetical protein	SM2011_c01151												True	9	3	6		SM2011_RS16195|GBK|geno|prod|chemg|NC_020528_400978_401352_+1_ATG_124	SM2011_RS16195|GBK|geno|prod|NC_020528_400978_401352_+1_ATG_124
CP004140.1:609623-609997:-	CP004140.1	NC_020528.1	chrom	609623	609997	124	-	3	not in RefSeq 2017			hypothetical protein	SM2011_c02246	True
CP004139.1:1276108-1276485:+	CP004139.1	NC_020560.1	pSymB	1276108	1276485	125	+	1		response regulator	SM2011_RS12350	Putative two-component response regulator	SM2011_b22014	True
CP004140.1:1087827-1088204:+	CP004140.1	NC_020528.1	chrom	1087827	1088204	125	+	3		cation:proton antiporter	SM2011_RS19375	putative Na(+)/H(+)-antiporter	SM2011_c00053	True												1	1	0		SM2011_RS19375|GBK|geno|prod|+1aa_chemg|NC_020528_1087827_1088204_+3_ATG_125
CP004140.1:8185-8562:+	CP004140.1	NC_020528.1	chrom	8185	8562	125	+	1		XRE family transcriptional regulator	SM2011_RS14365	Putative HTH-type transcriptional regulator	SM2011_c02783
CP004140.1:2971910-2972287:-	CP004140.1	NC_020528.1	chrom	2971910	2972287	125	-	3		cell division protein ZapA	SM2011_RS28440	Hypothetical protein	SM2011_c03976	True											True	2	0	2			SM2011_RS28440|GBK|geno|prod|NC_020528_2972287_2971910_-3_ATG_125
CP004140.1:3503344-3503721:-	CP004140.1	NC_020528.1	chrom	3503344	3503721	125	-	1		DUF1232 domain-containing protein	SM2011_RS30785	hypothetical protein	SM2011_c03833	True
CP004140.1:2536948-2537325:-	CP004140.1	NC_020528.1	chrom	2536948	2537325	125	-	1		DUF779 domain-containing protein	SM2011_RS26340	hypothetical protein	SM2011_c02688
CP004138.1:337394-337771:-	CP004138.1	NC_020527.1	pSymA	337394	337771	125	-	2		hypothetical protein	SM2011_RS31690	Hypothetical protein	SM2011_a0629
CP004138.1:1220473-1220850:-	CP004138.1	NC_020527.1	pSymA	1220473	1220850	125	-	3		hypothetical protein	SM2011_RS32390	Hypothetical protein	SM2011_a2169
CP004138.1:1261632-1262009:+	CP004138.1	NC_020527.1	pSymA	1261632	1262009	125	+	3		type II toxin-antitoxin system VapC family toxin	SM2011_RS06155	hypothetical protein	SM2011_a2253	True
CP004138.1:424566-424943:+	CP004138.1	NC_020527.1	pSymA	424566	424943	125	+	3	not in RefSeq 2017			Hypothetical protein	SM2011_a5028
CP004140.1:1501577-1501954:-	CP004140.1	NC_020528.1	chrom	1501577	1501954	125	-	3		fluoride efflux transporter CrcB	SM2011_RS21410	Conserved hypothetical transmembrane protein,signal peptide	SM2011_c01274
CP004140.1:652923-653300:+	CP004140.1	NC_020528.1	chrom	652923	653300	125	+	3		hypothetical protein	SM2011_RS17265														True	2	0	2			SM2011_RS17265|-2aa_GBK|prod|NC_020528_652923_653300_+3_ATG_125
CP004140.1:2070501-2070881:-	CP004140.1	NC_020528.1	chrom	2070501	2070881	126	-	2		membrane protein	SM2011_RS24130	putative transmembrane signal peptide protein	SM2011_c04246	True												2	1	1		SM2011_RS24130|GBK|geno|prod|chemg|NC_020528_2070881_2070501_-2_ATG_126	SM2011_RS24130|GBK|geno|prod|NC_020528_2070881_2070501_-2_ATG_126
CP004138.1:550012-550392:-	CP004138.1	NC_020527.1	pSymA	550012	550392	126	-	3		transcriptional regulator	SM2011_RS02720	Putative transcriptional regulator	SM2011_a5007	True											True	60	28	32		SM2011_RS02720|GBK|prod|chemg|NC_020527_550392_550012_-3_GTG_126	SM2011_RS02720|GBK|prod|NC_020527_550392_550012_-3_GTG_126
CP004140.1:3333053-3333433:-	CP004140.1	NC_020528.1	chrom	3333053	3333433	126	-	3		succinate dehydrogenase, hydrophobic membrane anchor protein	SM2011_RS30025	putative succinate dehydrogenase membrane anchor subunit	SM2011_c02464	True
CP004139.1:637296-637676:-	CP004139.1	NC_020560.1	pSymB	637296	637676	126	-	2	not in RefSeq 2017			Putative protein,similar to part of LpsZ,possibly not functional result of genomic rearrangement	SM2011_b21014	True
CP004140.1:183479-183859:+	CP004140.1	NC_020528.1	chrom	183479	183859	126	+	2		methylglyoxal synthase	SM2011_RS15130	putative methylglyoxal synthase	SM2011_c02834	True
CP004140.1:1463668-1464048:+	CP004140.1	NC_020528.1	chrom	1463668	1464048	126	+	1		50S ribosomal protein L7/L12	SM2011_RS21195	putative 50S ribosomal protein L7/L12 (L8)	SM2011_c01318	True											True	409	186	223		SM2011_RS21195|GBK|geno|prod|NC_020528_1463668_1464048_+1_ATG_126	SM2011_RS21195|GBK|geno|prod|NC_020528_1463668_1464048_+1_ATG_126
CP004139.1:582373-582753:-	CP004139.1	NC_020560.1	pSymB	582373	582753	126	-	1		DUF454 domain-containing protein	SM2011_RS09365	hypothetical protein	SM2011_b20557	True
CP004138.1:68804-69184:+	CP004138.1	NC_020527.1	pSymA	68804	69184	126	+	2		hypothetical protein	SM2011_RS00345	Hypothetical protein	SM2011_a0128	True
CP004138.1:569478-569858:+	CP004138.1	NC_020527.1	pSymA	569478	569858	126	+	3		hypothetical protein	SM2011_RS02835	hypothetical protein	SM2011_a1033	True
CP004138.1:660919-661299:-	CP004138.1	NC_020527.1	pSymA	660919	661299	126	-	3		hypothetical protein	SM2011_RS03280	Hypothetical protein	SM2011_a1201	True
CP004138.1:1084149-1084529:-	CP004138.1	NC_020527.1	pSymA	1084149	1084529	126	-	1		hypothetical protein	SM2011_RS05255	Hypothetical protein	SM2011_a1907	True
CP004139.1:965897-966277:+	CP004139.1	NC_020560.1	pSymB	965897	966277	126	+	2		hypothetical protein	SM2011_RS11005	hypothetical protein	SM2011_b21212	True
CP004140.1:1303113-1303493:+	CP004140.1	NC_020528.1	chrom	1303113	1303493	126	+	3		rhodanese-like domain-containing protein	SM2011_RS20395	hypothetical protein	SM2011_c01757	True											True	84	15	69		SM2011_RS20395|GBK|geno|prod|+60aa_chemg|NC_020528_1303113_1303493_+3_ATG_126	SM2011_RS20395|GBK|geno|prod|NC_020528_1303113_1303493_+3_ATG_126
CP004138.1:1231229-1231609:-	CP004138.1	NC_020527.1	pSymA	1231229	1231609	126	-	2		RidA family protein	SM2011_RS06005	hypothetical protein	SM2011_a2201	True
CP004139.1:387642-388022:-	CP004139.1	NC_020560.1	pSymB	387642	388022	126	-	2		RidA family protein	SM2011_RS08415	Hypothetical protein	SM2011_b20376	True
CP004140.1:3464335-3464715:+	CP004140.1	NC_020528.1	chrom	3464335	3464715	126	+	1		RidA family protein	SM2011_RS30595	hypothetical protein	SM2011_c03796	True											True	4	2	2		SM2011_RS30595|GBK|geno|prod|+37aa_chemg|NC_020528_3464335_3464715_+1_ATG_126	SM2011_RS30595|GBK|geno|prod|NC_020528_3464335_3464715_+1_ATG_126
CP004140.1:1874323-1874703:-	CP004140.1	NC_020528.1	chrom	1874323	1874703	126	-	1		SUF system Fe-S cluster assembly protein	SM2011_RS23215	hypothetical protein	SM2011_c00302	True											True	7	0	7			SM2011_RS23215|GBK|geno|prod|NC_020528_1874703_1874323_-1_ATG_126
CP004138.1:239690-240070:-	CP004138.1	NC_020527.1	pSymA	239690	240070	126	-	2	not in RefSeq 2017			Hypothetical protein	SM2011_a0448
CP004138.1:397327-397707:+	CP004138.1	NC_020527.1	pSymA	397327	397707	126	+	1	not in RefSeq 2017			Hypothetical protein	SM2011_a0740
CP004140.1:724940-725320:+	CP004140.1	NC_020528.1	chrom	724940	725320	126	+	2		flagellar biosynthesis protein FlgB	SM2011_RS17660	Flagellar basal-body rod protein	SM2011_c03027												True	2	0	2			SM2011_RS17660|GBK|geno|prod|NC_020528_724940_725320_+2_ATG_126
CP004139.1:674575-674958:+	CP004139.1	NC_020560.1	pSymB	674575	674958	127	+	1	not in RefSeq 2017			Putative transposase of insertion sequence ISRm10-1,orfA protein	SM2011_b21661	True
CP004140.1:997564-997947:+	CP004140.1	NC_020528.1	chrom	997564	997947	127	+	1		DUF983 domain-containing protein	SM2011_RS18950	putative transmembrane protein	SM2011_c00014	True												1	0	1			SM2011_RS18950|GBK|geno|prod|NC_020528_997564_997947_+1_ATG_127
CP004139.1:388066-388449:-	CP004139.1	NC_020560.1	pSymB	388066	388449	127	-	1		RidA family protein	SM2011_RS08420	Putative endoribonuclease	SM2011_b20377	True
CP004139.1:898663-899046:+	CP004139.1	NC_020560.1	pSymB	898663	899046	127	+	1		VOC family protein	SM2011_RS10730	Hypothetical protein,bleomycin resistance protein family	SM2011_b21154	True
CP004139.1:1113436-1113819:+	CP004139.1	NC_020560.1	pSymB	1113436	1113819	127	+	1		sensor histidine kinase	SM2011_RS11650	Hypothetical protein,ATP-binding region	SM2011_b21574
CP004138.1:15826-16209:+	CP004138.1	NC_020527.1	pSymA	15826	16209	127	+	1		hypothetical protein	SM2011_RS00085	hypothetical protein	SM2011_a5014
CP004138.1:65731-66114:-	CP004138.1	NC_020527.1	pSymA	65731	66114	127	-	3		hypothetical protein	SM2011_RS00330	Hypothetical protein	SM2011_a0123	True
CP004140.1:2514914-2515297:+	CP004140.1	NC_020528.1	chrom	2514914	2515297	127	+	2		hypothetical protein	SM2011_RS33880	hypothetical protein	SM2011_c01577
CP004138.1:1247653-1248036:+	CP004138.1	NC_020527.1	pSymA	1247653	1248036	127	+	1		PIN domain-containing protein	SM2011_RS06090	hypothetical protein	SM2011_a2231	True
CP004138.1:525522-525905:+	CP004138.1	NC_020527.1	pSymA	525522	525905	127	+	3		response regulator	SM2011_RS02595	hypothetical protein	SM2011_a0941	True
CP004138.1:233913-234296:-	CP004138.1	NC_020527.1	pSymA	233913	234296	127	-	1	not in RefSeq 2017			Hypothetical protein	SM2011_a0436	True												1	0	1			Smel_pSymA_pSymB_pRK415GBKSM2011_a0436|prod|NC_020527_234296_233913_-1_ATG_127
CP004139.1:777451-777834:+	CP004139.1	NC_020560.1	pSymB	777451	777834	127	+	1		RidA family protein	SM2011_RS10235	Endoribonuclease-domain protein	SM2011_b21139	True
CP004140.1:110788-111171:-	CP004140.1	NC_020528.1	chrom	110788	111171	127	-	1		hypothetical protein	SM2011_RS14815	Conserved hypothetical transmembrane protein	SM2011_c02618
CP004140.1:2927267-2927650:-	CP004140.1	NC_020528.1	chrom	2927267	2927650	127	-	3		hypothetical protein	SM2011_RS28255	Conserved hypothetical transmembrane protein	SM2011_c00648	True
CP004140.1:3418787-3419173:-	CP004140.1	NC_020528.1	chrom	3418787	3419173	128	-	3	not in RefSeq 2017			Putative transposase number 1 for insertion sequence ISRm26	SM2011_c03301
CP004140.1:469819-470205:-	CP004140.1	NC_020528.1	chrom	469819	470205	128	-	1		DUF805 domain-containing protein	SM2011_RS16500	putative transmembrane protein	SM2011_c01089	True
CP004140.1:3295503-3295889:-	CP004140.1	NC_020528.1	chrom	3295503	3295889	128	-	2		hypothetical protein	SM2011_RS29860	putative transmembrane protein	SM2011_c02497	True
CP004140.1:1515629-1516015:+	CP004140.1	NC_020528.1	chrom	1515629	1516015	128	+	2		transcriptional regulator	SM2011_RS21490	Putative transcription regulator	SM2011_c01260	True												1	0	1			SM2011_RS21490|GBK|geno|prod|NC_020528_1515629_1516015_+2_GTG_128
CP004139.1:1053814-1054200:+	CP004139.1	NC_020560.1	pSymB	1053814	1054200	128	+	1		nuclear transport factor 2 family protein	SM2011_RS11425	Putative taurine dehydrogenase small subunit	SM2011_b21670	True
CP004140.1:862033-862419:-	CP004140.1	NC_020528.1	chrom	862033	862419	128	-	1		DUF305 domain-containing protein	SM2011_RS18315	putative signal peptide protein	SM2011_c00921												True	5	2	3		SM2011_RS18315|GBK|geno|prod|NC_020528_862419_862033_-1_ATG_128	SM2011_RS18315|GBK|geno|prod|NC_020528_862419_862033_-1_ATG_128
CP004140.1:1038428-1038814:+	CP004140.1	NC_020528.1	chrom	1038428	1038814	128	+	2		hypothetical protein	SM2011_RS19130	putative signal peptide protein	SM2011_c00030												True	15	6	9		SM2011_RS19130|GBK|geno|prod|chemg|NC_020528_1038428_1038814_+2_ATG_128	SM2011_RS19130|GBK|geno|prod|NC_020528_1038428_1038814_+2_ATG_128
CP004140.1:482267-482653:-	CP004140.1	NC_020528.1	chrom	482267	482653	128	-	3		ribonuclease P protein component	SM2011_RS16565	putative ribonuclease P protein component (protein C5)	SM2011_c01720													9	4	5		SM2011_RS16565|GBK|geno|+4aa_prod|NC_020528_482653_482267_-3_ATG_128	SM2011_RS16565|GBK|geno|+4aa_prod|NC_020528_482653_482267_-3_ATG_128
CP004139.1:651771-652157:+	CP004139.1	NC_020560.1	pSymB	651771	652157	128	+	3	not in RefSeq 2017			putative proline-rich protein	SM2011_b21032
CP004140.1:2705455-2705841:+	CP004140.1	NC_020528.1	chrom	2705455	2705841	128	+	1		cytochrome c family protein	SM2011_RS27175	Putative cytochrome C transmembrane protein	SM2011_c01981												True	3	0	3			SM2011_RS27175|GBK|geno|prod|NC_020528_2705455_2705841_+1_ATG_128
CP004140.1:2674651-2675037:-	CP004140.1	NC_020528.1	chrom	2674651	2675037	128	-	1		response regulator	SM2011_RS27025	Putative 2-component receiver domain protein	SM2011_c01953
CP004140.1:2283678-2284064:-	CP004140.1	NC_020528.1	chrom	2283678	2284064	128	-	2		ACT domain-containing protein	SM2011_RS25180	hypothetical protein	SM2011_c01439	True
CP004138.1:882919-883305:-	CP004138.1	NC_020527.1	pSymA	882919	883305	128	-	3		ester cyclase	SM2011_RS04365	hypothetical protein	SM2011_a1589	True
CP004138.1:340058-340444:-	CP004138.1	NC_020527.1	pSymA	340058	340444	128	-	2		hypothetical protein	SM2011_RS01720	Hypothetical protein	SM2011_a0633	True											True	17	7	10		SM2011_RS01720|GBK|prod|chemg|NC_020527_340444_340058_-2_ATG_128	SM2011_RS01720|GBK|prod|NC_020527_340444_340058_-2_ATG_128
CP004140.1:2268026-2268412:-	CP004140.1	NC_020528.1	chrom	2268026	2268412	128	-	3		nitrile hydratase accessory protein	SM2011_RS25095	Hypothetical protein	SM2011_c01422	True
CP004140.1:882946-883332:-	CP004140.1	NC_020528.1	chrom	882946	883332	128	-	1		PIN domain nuclease	SM2011_RS18410	hypothetical protein	SM2011_c00900
CP004140.1:2659273-2659659:+	CP004140.1	NC_020528.1	chrom	2659273	2659659	128	+	1		type II toxin-antitoxin system RelE/ParE family toxin	SM2011_RS26925	hypothetical protein	SM2011_c01995
CP004140.1:1397059-1397445:+	CP004140.1	NC_020528.1	chrom	1397059	1397445	128	+	1	not in RefSeq 2017			Conserved hypothetical transmembrane protein	SM2011_c01931	True
CP004140.1:1662653-1663039:+	CP004140.1	NC_020528.1	chrom	1662653	1663039	128	+	2		membrane protein	SM2011_RS22170															1	0	1			SM2011_RS22170|+2aa_GBK|-6aa_prod|NC_020528_1662653_1663039_+2_ATG_128
CP004140.1:709184-709573:+	CP004140.1	NC_020528.1	chrom	709184	709573	129	+	2		response regulator	SM2011_RS17580	Response regulator consisting of a CheY-like receiver domain and a winged-helix DNA-binding domain protein	SM2011_c03011												True	86	42	44		SM2011_RS17580|GBK|geno|prod|chemg|NC_020528_709184_709573_+2_ATG_129	SM2011_RS17580|GBK|geno|prod|NC_020528_709184_709573_+2_ATG_129
CP004140.1:688772-689161:-	CP004140.1	NC_020528.1	chrom	688772	689161	129	-	3		hypothetical protein	SM2011_RS17480	putative signal peptide protein	SM2011_c02317	True
CP004139.1:205336-205725:-	CP004139.1	NC_020560.1	pSymB	205336	205725	129	-	1		ribulose bisphosphate carboxylase small subunit	SM2011_RS07530	Putative ribulose-1,5-bisphosphate carboxylase small subunit	SM2011_b20197	True
CP004139.1:901231-901620:+	CP004139.1	NC_020560.1	pSymB	901231	901620	129	+	1		RidA family protein	SM2011_RS10745	Putative endoribonuclease	SM2011_b21157	True
CP004140.1:3372256-3372645:-	CP004140.1	NC_020528.1	chrom	3372256	3372645	129	-	1	not in RefSeq 2017			Putative antikinase	SM2011_c03254
CP004140.1:2053893-2054282:+	CP004140.1	NC_020528.1	chrom	2053893	2054282	129	+	3		acyl-CoA thioesterase	SM2011_RS24040	Putative acyl-CoA thioester hydrolase	SM2011_c04228
CP004140.1:1481812-1482201:+	CP004140.1	NC_020528.1	chrom	1481812	1482201	129	+	1		50S ribosomal protein L22	SM2011_RS21265	putative 50S ribosomal protein L22	SM2011_c01304	True											True	60	27	33		SM2011_RS21265|GBK|geno|prod|chemg|NC_020528_1481812_1482201_+1_ATG_129	SM2011_RS21265|GBK|geno|prod|NC_020528_1481812_1482201_+1_ATG_129
CP004140.1:1491332-1491721:+	CP004140.1	NC_020528.1	chrom	1491332	1491721	129	+	2		30S ribosomal protein S11	SM2011_RS21355	putative 30S ribosomal protein S11	SM2011_c01286	True											True	55	7	48		SM2011_RS21355|GBK|geno|prod|chemg|NC_020528_1491332_1491721_+2_ATG_129	SM2011_RS21355|GBK|geno|prod|NC_020528_1491332_1491721_+2_ATG_129
CP004139.1:1279086-1279475:-	CP004139.1	NC_020560.1	pSymB	1279086	1279475	129	-	2		hydroxyisourate hydrolase	SM2011_RS12370	hypothetical protein,transthyretin-like protein	SM2011_b20872	True
CP004140.1:2314225-2314614:-	CP004140.1	NC_020528.1	chrom	2314225	2314614	129	-	1		hypothetical protein	SM2011_RS25330	hypothetical protein,signal peptide	SM2011_c01467
CP004138.1:802506-802895:-	CP004138.1	NC_020527.1	pSymA	802506	802895	129	-	1		DUF2384 domain-containing protein	SM2011_RS04010	hypothetical protein	SM2011_a1456	True												2	1	1		SM2011_RS04010|GBK|prod|chemg|NC_020527_802895_802506_-1_ATG_129	SM2011_RS04010|GBK|prod|NC_020527_802895_802506_-1_ATG_129
CP004140.1:434058-434447:+	CP004140.1	NC_020528.1	chrom	434058	434447	129	+	3		extradiol dioxygenase	SM2011_RS16340	hypothetical protein	SM2011_c01122	True
CP004138.1:342253-342642:+	CP004138.1	NC_020527.1	pSymA	342253	342642	129	+	1		hypothetical protein	SM2011_RS01730	Hypothetical protein	SM2011_a0637
CP004140.1:1026511-1026900:-	CP004140.1	NC_020528.1	chrom	1026511	1026900	129	-	1		hypothetical protein	SM2011_RS19070	Hypothetical protein	SM2011_c00084	True
CP004140.1:2226718-2227107:-	CP004140.1	NC_020528.1	chrom	2226718	2227107	129	-	1		hypothetical protein	SM2011_RS33805	Hypothetical protein	SM2011_c04324	True											True	10	0	10			SM2011_RS33805|GBK|geno|-59aa_prod|NC_020528_2227107_2226718_-1_GTG_129
CP004138.1:1163441-1163830:+	CP004138.1	NC_020527.1	pSymA	1163441	1163830	129	+	2		response regulator	SM2011_RS05695	hypothetical protein	SM2011_a2065
CP004140.1:286305-286694:-	CP004140.1	NC_020528.1	chrom	286305	286694	129	-	2		TIGR02300 family protein	SM2011_RS15605	Hypothetical protein	SM2011_c00332	True											True	356	174	182		SM2011_RS15605|GBK|geno|prod|NC_020528_286694_286305_-2_GTG_129	SM2011_RS15605|GBK|geno|prod|NC_020528_286694_286305_-2_GTG_129
CP004140.1:1767698-1768087:-	CP004140.1	NC_020528.1	chrom	1767698	1768087	129	-	3		YciI family protein	SM2011_RS22670	hypothetical protein	SM2011_c00939												True	4	0	4			SM2011_RS22670|GBK|geno|prod|NC_020528_1768087_1767698_-3_ATG_129
CP004139.1:1533017-1533406:-	CP004139.1	NC_020560.1	pSymB	1533017	1533406	129	-	3	not in RefSeq 2017			hypothetical protein	SM2011_b20729	True
CP004138.1:237370-237762:-	CP004138.1	NC_020527.1	pSymA	237370	237762	130	-	3	not in RefSeq 2017			TRm1a transposase	SM2011_a0445
CP004139.1:1325896-1326288:+	CP004139.1	NC_020560.1	pSymB	1325896	1326288	130	+	1	not in RefSeq 2017			Transposase of insertion sequence ISRm1 orfA protein	SM2011_b20918
CP004140.1:672433-672825:+	CP004140.1	NC_020528.1	chrom	672433	672825	130	+	1	not in RefSeq 2017			Transposase for insertion sequence element ISRm1	SM2011_c02298
CP004140.1:3413762-3414154:+	CP004140.1	NC_020528.1	chrom	3413762	3414154	130	+	2	not in RefSeq 2017			Transposase for insertion sequence element ISRm1	SM2011_c03295
CP004140.1:3570906-3571298:-	CP004140.1	NC_020528.1	chrom	3570906	3571298	130	-	2	not in RefSeq 2017			Transposase for insertion sequence element ISRm1	SM2011_c03898
CP004139.1:800001-800393:-	CP004139.1	NC_020560.1	pSymB	800001	800393	130	-	2	not in RefSeq 2017			putative transposase of insertion sequence ISRm1 orfA protein	SM2011_b21234
CP004139.1:865578-865970:-	CP004139.1	NC_020560.1	pSymB	865578	865970	130	-	2	not in RefSeq 2017			Putative transcription regulator,HxlR family	SM2011_b21289	True
CP004140.1:3333444-3333836:-	CP004140.1	NC_020528.1	chrom	3333444	3333836	130	-	2		succinate dehydrogenase, cytochrome b556 subunit	SM2011_RS30030	putative succinate dehydrogenase cytochrome B-556 subunit transmembrane protein	SM2011_c02463	True
CP004139.1:132946-133338:-	CP004139.1	NC_020560.1	pSymB	132946	133338	130	-	1		type II toxin-antitoxin system RelE/ParE family toxin	SM2011_RS32495	Putative plasmid stabilization system	SM2011_b22004	True
CP004140.1:1873835-1874227:-	CP004140.1	NC_020528.1	chrom	1873835	1874227	130	-	3		Fe-S cluster assembly scaffold SufA	SM2011_RS23210	Putative FeS assembly scaffold protein	SM2011_c00301	True											True	17	6	11		SM2011_RS23210|GBK|geno|prod|+3aa_chemg|NC_020528_1874227_1873835_-3_ATG_130	SM2011_RS23210|GBK|geno|prod|NC_020528_1874227_1873835_-3_ATG_130
CP004139.1:1369365-1369757:-	CP004139.1	NC_020560.1	pSymB	1369365	1369757	130	-	2		RidA family protein	SM2011_RS12835	Putative endoribonuclease	SM2011_b21439	True
CP004138.1:296260-296652:+	CP004138.1	NC_020527.1	pSymA	296260	296652	130	+	1		antibiotic biosynthesis monooxygenase	SM2011_RS01515	Hypothetical protein	SM2011_a0558
CP004140.1:577656-578048:-	CP004140.1	NC_020528.1	chrom	577656	578048	130	-	2		Co2+/Mg2+ efflux protein ApaG	SM2011_RS16945	hypothetical protein	SM2011_c02135	True
CP004139.1:265079-265471:-	CP004139.1	NC_020560.1	pSymB	265079	265471	130	-	3		DUF1232 domain-containing protein	SM2011_RS07840	Hypothetical protein	SM2011_b20260	True
CP004140.1:1732678-1733070:-	CP004140.1	NC_020528.1	chrom	1732678	1733070	130	-	1		GFA family protein	SM2011_RS22455	Hypothetical protein	SM2011_c01197	True
CP004140.1:2611814-2612206:+	CP004140.1	NC_020528.1	chrom	2611814	2612206	130	+	2		globin	SM2011_RS26685	hypothetical protein	SM2011_c01520	True												2	1	1		SM2011_RS26685|GBK|geno|prod|+30aa_chemg|NC_020528_2611814_2612206_+2_ATG_130	SM2011_RS26685|GBK|geno|prod|NC_020528_2611814_2612206_+2_ATG_130
CP004138.1:549563-549955:+	CP004138.1	NC_020527.1	pSymA	549563	549955	130	+	2		hypothetical protein	SM2011_RS02715	Hypothetical protein	SM2011_a0992
CP004139.1:1080924-1081316:+	CP004139.1	NC_020560.1	pSymB	1080924	1081316	130	+	3		hypothetical protein	SM2011_RS32880	Hypothetical protein	SM2011_b21547	True
CP004138.1:393539-393931:+	CP004138.1	NC_020527.1	pSymA	393539	393931	130	+	2		N-acetyltransferase	SM2011_RS01980	Hypothetical protein	SM2011_a0726
CP004138.1:1271348-1271740:+	CP004138.1	NC_020527.1	pSymA	1271348	1271740	130	+	2		RidA family protein	SM2011_RS06235	hypothetical protein	SM2011_a2289
CP004139.1:105101-105493:+	CP004139.1	NC_020560.1	pSymB	105101	105493	130	+	2	not in RefSeq 2017			hypothetical protein	SM2011_b20096
CP004140.1:1662647-1663039:+	CP004140.1	NC_020528.1	chrom	1662647	1663039	130	+	2	not in RefSeq 2017			hypothetical protein	SM2011_c02056	True
CP004140.1:2066817-2067212:-	CP004140.1	NC_020528.1	chrom	2066817	2067212	131	-	2		transcriptional repressor	SM2011_RS24110	Putative zinc uptake regulation protein	SM2011_c04242	True
CP004140.1:2354058-2354453:-	CP004140.1	NC_020528.1	chrom	2354058	2354453	131	-	2		hypothetical protein	SM2011_RS25495	putative transmembrane protein	SM2011_c01859	True											True	39	19	20		SM2011_RS25495|GBK|geno|prod|chemg|NC_020528_2354453_2354058_-2_ATG_131	SM2011_RS25495|GBK|geno|prod|NC_020528_2354453_2354058_-2_ATG_131
CP004140.1:2011576-2011971:-	CP004140.1	NC_020528.1	chrom	2011576	2011971	131	-	1		GFA family protein	SM2011_RS23815	hypothetical protein	SM2011_c00156
CP004138.1:629401-629796:+	CP004138.1	NC_020527.1	pSymA	629401	629796	131	+	1		hypothetical protein	SM2011_RS03145	hypothetical protein	SM2011_a1154	True											True	17	7	10		SM2011_RS03145|GBK|prod|+139aa_chemg|NC_020527_629401_629796_+1_ATG_131	SM2011_RS03145|GBK|prod|NC_020527_629401_629796_+1_ATG_131
CP004140.1:1060173-1060568:+	CP004140.1	NC_020528.1	chrom	1060173	1060568	131	+	3		hypothetical protein	SM2011_RS19230	hypothetical protein	SM2011_c00041	True											True	153	74	79		SM2011_RS19230|GBK|geno|prod|-80aa_chemg|NC_020528_1060173_1060568_+3_ATG_131	SM2011_RS19230|GBK|geno|prod|NC_020528_1060173_1060568_+3_ATG_131
CP004140.1:1674857-1675252:+	CP004140.1	NC_020528.1	chrom	1674857	1675252	131	+	2		hypothetical protein	SM2011_RS22215	hypothetical protein	SM2011_c06500	True												1	0	1			SM2011_RS22215|GBK|geno|prod|NC_020528_1674857_1675252_+2_ATG_131
CP004138.1:289495-289890:+	CP004138.1	NC_020527.1	pSymA	289495	289890	131	+	1		photosystem reaction center subunit H	SM2011_RS01470	Hypothetical protein	SM2011_a0541	True
CP004138.1:161938-162333:-	CP004138.1	NC_020527.1	pSymA	161938	162333	131	-	3		response regulator	SM2011_RS00815	hypothetical protein	SM2011_a0293	True
CP004139.1:106733-107128:+	CP004139.1	NC_020560.1	pSymB	106733	107128	131	+	2		sensory rhodopsin transducer	SM2011_RS07065	hypothetical protein	SM2011_b20098
CP004140.1:843913-844308:+	CP004140.1	NC_020528.1	chrom	843913	844308	131	+	1		type II toxin-antitoxin system HigA family antitoxin	SM2011_RS18235	hypothetical protein	SM2011_c00823	True											True	8	4	4		SM2011_RS18235|GBK|geno|prod|chemg|NC_020528_843913_844308_+1_ATG_131	SM2011_RS18235|GBK|geno|prod|NC_020528_843913_844308_+1_ATG_131
CP004140.1:2090296-2090691:-	CP004140.1	NC_020528.1	chrom	2090296	2090691	131	-	1	not in RefSeq 2017			Hypothetical protein	SM2011_c04261	True
CP004140.1:1433364-1433759:+	CP004140.1	NC_020528.1	chrom	1433364	1433759	131	+	3		NADH:ubiquinone oxidoreductase subunit NDUFA12	SM2011_RS21020														True	27	12	15		SM2011_RS21020|+2aa_GBK|prod|NC_020528_1433364_1433759_+3_ATG_131	SM2011_RS21020|+2aa_GBK|prod|NC_020528_1433364_1433759_+3_ATG_131
CP004138.1:754022-754417:+	CP004138.1	NC_020527.1	pSymA	754022	754417	131	+	2																		1	1	0		Smel_pSymA_pSymB_pRK415ORF_+30aa_orf|NC_020527_754022_754417_+2_GTG_131
CP004140.1:1505250-1505648:-	CP004140.1	NC_020528.1	chrom	1505250	1505648	132	-	2		transcriptional regulator	SM2011_RS21435	Transcription regulator	SM2011_c01269	True											True	15	6	9		SM2011_RS21435|GBK|geno|prod|+36aa_chemg|NC_020528_1505648_1505250_-2_ATG_132	SM2011_RS21435|GBK|geno|prod|NC_020528_1505648_1505250_-2_ATG_132
CP004139.1:1078425-1078823:+	CP004139.1	NC_020560.1	pSymB	1078425	1078823	132	+	3		hypothetical protein	SM2011_RS11505	putative exported protein	SM2011_b21544	True
CP004140.1:1485605-1486003:+	CP004140.1	NC_020528.1	chrom	1485605	1486003	132	+	2		30S ribosomal protein S8	SM2011_RS21310	putative 30S ribosomal protein S8	SM2011_c01295	True											True	46	12	34		SM2011_RS21310|GBK|geno|prod|chemg|NC_020528_1485605_1486003_+2_ATG_132	SM2011_RS21310|GBK|geno|prod|NC_020528_1485605_1486003_+2_ATG_132
CP004140.1:1375844-1376242:+	CP004140.1	NC_020528.1	chrom	1375844	1376242	132	+	2		cupin domain-containing protein	SM2011_RS20740	hypothetical protein	SM2011_c01911	True											True	36	15	21		SM2011_RS20740|GBK|geno|prod|+28aa_chemg|NC_020528_1375844_1376242_+2_ATG_132	SM2011_RS20740|GBK|geno|prod|NC_020528_1375844_1376242_+2_ATG_132
CP004140.1:2714550-2714948:+	CP004140.1	NC_020528.1	chrom	2714550	2714948	132	+	3		glyoxalase/bleomycin resistance/extradiol dioxygenase family protein	SM2011_RS27215	hypothetical protein	SM2011_c01989
CP004139.1:73972-74370:+	CP004139.1	NC_020560.1	pSymB	73972	74370	132	+	1		hypothetical protein	SM2011_RS06905	Hypothetical protein	SM2011_b20065	True
CP004140.1:1753416-1753814:-	CP004140.1	NC_020528.1	chrom	1753416	1753814	132	-	2		PIN domain-containing protein	SM2011_RS22590	hypothetical protein	SM2011_c01177	True
CP004140.1:2889835-2890233:-	CP004140.1	NC_020528.1	chrom	2889835	2890233	132	-	1		tRNA(fMet)-specific endonuclease VapC	SM2011_RS28060	Hypothetical protein	SM2011_c00687	True
CP004138.1:599197-599595:-	CP004138.1	NC_020527.1	pSymA	599197	599595	132	-	3	not in RefSeq 2017			Hypothetical protein	SM2011_a1097
CP004138.1:634846-635244:-	CP004138.1	NC_020527.1	pSymA	634846	635244	132	-	3	not in RefSeq 2017			Hypothetical protein	SM2011_a1159
CP004139.1:882935-883333:-	CP004139.1	NC_020560.1	pSymB	882935	883333	132	-	3																		1	1	0		Smel_pSymA_pSymB_pRK415ORF|NC_020560_883333_882935_-3_ATG_132
CP004140.1:2486730-2487128:+	CP004140.1	NC_020528.1	chrom	2486730	2487128	132	+	3																		2	2	0		SM2011_RS26075_+29aa_chemg|NC_020528_2486730_2487128_+3_GTG_132
CP004140.1:1822101-1822502:+	CP004140.1	NC_020528.1	chrom	1822101	1822502	133	+	3		membrane protein	SM2011_RS22930	putative signal peptide protein	SM2011_c00253
CP004139.1:762367-762768:+	CP004139.1	NC_020560.1	pSymB	762367	762768	133	+	1	not in RefSeq 2017			putative membrane-anchored protein,similar to putative translation initiation inhibitor	SM2011_b21123	True
CP004140.1:48127-48528:-	CP004140.1	NC_020528.1	chrom	48127	48528	133	-	1		PTS fructose transporter subunit IIA	SM2011_RS14515	Putative IIA component of PTS system	SM2011_c02753	True											True	12	3	9		SM2011_RS14515|GBK|geno|prod|+47aa_chemg|NC_020528_48528_48127_-1_ATG_133	SM2011_RS14515|GBK|geno|prod|NC_020528_48528_48127_-1_ATG_133
CP004140.1:973355-973756:+	CP004140.1	NC_020528.1	chrom	973355	973756	133	+	2		acyl-CoA thioesterase	SM2011_RS18825	hypothetical protein	SM2011_c00967
CP004138.1:504107-504508:+	CP004138.1	NC_020527.1	pSymA	504107	504508	133	+	2		hypothetical protein	SM2011_RS02510	Hypothetical protein	SM2011_a0905
CP004140.1:3410969-3411370:-	CP004140.1	NC_020528.1	chrom	3410969	3411370	133	-	3		hypothetical protein	SM2011_RS30365	Hypothetical protein	SM2011_c03290
CP004140.1:1135747-1136148:+	CP004140.1	NC_020528.1	chrom	1135747	1136148	133	+	1		transcriptional regulator	SM2011_RS19595	hypothetical protein	SM2011_c02381
CP004138.1:411575-411976:+	CP004138.1	NC_020527.1	pSymA	411575	411976	133	+	2	not in RefSeq 2017			Hypothetical protein	SM2011_a0759
CP004139.1:1330874-1331275:-	CP004139.1	NC_020560.1	pSymB	1330874	1331275	133	-	3	not in RefSeq 2017			Hypothetical protein	SM2011_b21399
CP004140.1:1433358-1433759:+	CP004140.1	NC_020528.1	chrom	1433358	1433759	133	+	3	not in RefSeq 2017			Hypothetical protein	SM2011_c01348	True
CP004139.1:1412131-1412532:+	CP004139.1	NC_020560.1	pSymB	1412131	1412532	133	+	1		cytochrome o ubiquinol oxidase subunit IV	SM2011_RS13070	Cytochrome o ubiquinol oxidase protein CyoD	SM2011_b22024	True
CP004138.1:158065-158469:+	CP004138.1	NC_020527.1	pSymA	158065	158469	134	+	2		MerR family transcriptional regulator	SM2011_RS00785	Transcriptional regulator,MerR/CueR family	SM2011_a0281	True
CP004140.1:2611282-2611686:+	CP004140.1	NC_020528.1	chrom	2611282	2611686	134	+	1		PIN domain-containing protein	SM2011_RS26680	Repressor of nitrogen fixation genes,negatively autoregulated	SM2011_c01521
CP004140.1:1396632-1397036:+	CP004140.1	NC_020528.1	chrom	1396632	1397036	134	+	3		methylmalonyl-CoA epimerase	SM2011_RS20850	Putative methylmalonyl-CoA epimerase	SM2011_c01930												True	18	8	10		SM2011_RS20850|GBK|geno|prod|+4aa_chemg|NC_020528_1396632_1397036_+3_ATG_134	SM2011_RS20850|GBK|geno|prod|NC_020528_1396632_1397036_+3_ATG_134
CP004140.1:318745-319149:+	CP004140.1	NC_020528.1	chrom	318745	319149	134	+	1		50S ribosomal protein L20	SM2011_RS15770	putative 50S ribosomal protein L20	SM2011_c00364	True											True	28	9	19		SM2011_RS15770|GBK|geno|prod|chemg|NC_020528_318745_319149_+1_ATG_134	SM2011_RS15770|GBK|geno|prod|NC_020528_318745_319149_+1_ATG_134
CP004140.1:2177726-2178130:+	CP004140.1	NC_020528.1	chrom	2177726	2178130	134	+	2		hypothetical protein	SM2011_RS24645	Hypothetical protein signal peptide	SM2011_c04190
CP004140.1:2446295-2446699:-	CP004140.1	NC_020528.1	chrom	2446295	2446699	134	-	3		ACT domain-containing protein	SM2011_RS25890	Hypothetical protein	SM2011_c01649
CP004138.1:343301-343705:+	CP004138.1	NC_020527.1	pSymA	343301	343705	134	+	2		BA14K family protein	SM2011_RS31715	hypothetical protein	SM2011_a0639
CP004140.1:2584947-2585351:-	CP004140.1	NC_020528.1	chrom	2584947	2585351	134	-	2		DUF559 domain-containing protein	SM2011_RS26555	hypothetical protein	SM2011_c02732	True
CP004140.1:379440-379844:-	CP004140.1	NC_020528.1	chrom	379440	379844	134	-	2		GFA family protein	SM2011_RS16095	hypothetical protein	SM2011_c00431
CP004140.1:3050645-3051049:-	CP004140.1	NC_020528.1	chrom	3050645	3051049	134	-	3		GFA family protein	SM2011_RS28780	hypothetical protein	SM2011_c04046
CP004140.1:2326790-2327194:+	CP004140.1	NC_020528.1	chrom	2326790	2327194	134	+	2		glyoxalase	SM2011_RS25395	hypothetical protein	SM2011_c01879												True	16	6	10		SM2011_RS25395|GBK|geno|prod|+30aa_chemg|NC_020528_2326790_2327194_+2_ATG_134	SM2011_RS25395|GBK|geno|prod|NC_020528_2326790_2327194_+2_ATG_134
CP004140.1:259419-259823:-	CP004140.1	NC_020528.1	chrom	259419	259823	134	-	2		HIT domain-containing protein	SM2011_RS15485	Hypothetical protein	SM2011_c02904	True											True	6	1	5		SM2011_RS15485|GBK|geno|prod|+107aa_chemg|NC_020528_259823_259419_-2_TTG_134	SM2011_RS15485|GBK|geno|prod|NC_020528_259823_259419_-2_TTG_134
CP004138.1:1023985-1024389:-	CP004138.1	NC_020527.1	pSymA	1023985	1024389	134	-	3		hypothetical protein	SM2011_RS32235	Hypothetical protein	SM2011_a1808
CP004140.1:2498489-2498893:-	CP004140.1	NC_020528.1	chrom	2498489	2498893	134	-	3		hypothetical protein	SM2011_RS26145	Hypothetical protein	SM2011_c01558													5	3	2		SM2011_RS26145|GBK|geno|prod|chemg|NC_020528_2498893_2498489_-3_ATG_134	SM2011_RS26145|GBK|geno|prod|NC_020528_2498893_2498489_-3_ATG_134
CP004140.1:3619379-3619783:-	CP004140.1	NC_020528.1	chrom	3619379	3619783	134	-	3		pilus biogenesis protein	SM2011_RS31275	Hypothetical protein	SM2011_c04881
CP004138.1:14450-14854:-	CP004138.1	NC_020527.1	pSymA	14450	14854	134	-	2	not in RefSeq 2017			Hypothetical protein	SM2011_a0021	True
CP004140.1:1409687-1410091:+	CP004140.1	NC_020528.1	chrom	1409687	1410091	134	+	2	not in RefSeq 2017			DivK cell division response regulator,essential cell cycle regulator	SM2011_c01371	True
CP004138.1:282035-282439:+	CP004138.1	NC_020527.1	pSymA	282035	282439	134	+	2		ABC transporter substrate-binding protein	SM2011_RS31630	ABC transporter,periplasmic solute-binding protein	SM2011_a0523
CP004140.1:3290191-3290595:-	CP004140.1	NC_020528.1	chrom	3290191	3290595	134	-	1		ATP synthase epsilon chain	SM2011_RS29835														True	61	30	31		SM2011_RS29835|+2aa_GBK|prod|NC_020528_3290595_3290191_-1_ATG_134	SM2011_RS29835|+2aa_GBK|prod|NC_020528_3290595_3290191_-1_ATG_134
CP004138.1:1132131-1132535:-	CP004138.1	NC_020527.1	pSymA	1132131	1132535	134	-	1																		1	1	0		Smel_pSymA_pSymB_pRK415ORF_+59aa_orf|NC_020527_1132535_1132131_-1_TTG_134
CP004138.1:12754-13161:+	CP004138.1	NC_020527.1	pSymA	12754	13161	135	+	1	not in RefSeq 2017			TRm2011-2a transposase	SM2011_a0018
CP004138.1:1022832-1023239:-	CP004138.1	NC_020527.1	pSymA	1022832	1023239	135	-	1	not in RefSeq 2017			TRm2011-2a transposase	SM2011_a1803													1	1	0		Smel_pSymA_pSymB_pRK415GBKSM2011_a1803|prod|chemg|NC_020527_1023239_1022832_-1_ATG_135
CP004138.1:1338209-1338616:+	CP004138.1	NC_020527.1	pSymA	1338209	1338616	135	+	2	not in RefSeq 2017			TRm2011-2a transposase	SM2011_a2373
CP004140.1:663825-664232:-	CP004140.1	NC_020528.1	chrom	663825	664232	135	-	2	not in RefSeq 2017			Transposase for insertion sequence element ISRm11/ISRm2011-2	SM2011_c02291
CP004140.1:892112-892519:-	CP004140.1	NC_020528.1	chrom	892112	892519	135	-	3	not in RefSeq 2017			Transposase for insertion sequence element ISRm11/ISRm2011-2	SM2011_c00891
CP004140.1:1150952-1151359:+	CP004140.1	NC_020528.1	chrom	1150952	1151359	135	+	2	not in RefSeq 2017			Transposase for insertion sequence element ISRm11/ISRm2011-2	SM2011_c02398
CP004140.1:3258783-3259190:-	CP004140.1	NC_020528.1	chrom	3258783	3259190	135	-	2	not in RefSeq 2017			Transposase for insertion sequence element ISRm11/ISRm2011-2	SM2011_c03088
CP004140.1:3357393-3357800:-	CP004140.1	NC_020528.1	chrom	3357393	3357800	135	-	2	not in RefSeq 2017			Transposase for insertion sequence element ISRm11/ISRm2011-2	SM2011_c03313
CP004139.1:1576563-1576970:-	CP004139.1	NC_020560.1	pSymB	1576563	1576970	135	-	2	not in RefSeq 2017			Putative transposase of insertion sequence ISRm2011-2,orfA protein	SM2011_b20783
CP004140.1:1439737-1440144:+	CP004140.1	NC_020528.1	chrom	1439737	1440144	135	+	1	not in RefSeq 2017			Putative transposase for insertion sequence element ISRm11/ISRm2011-2	SM2011_c01339
CP004140.1:273066-273473:+	CP004140.1	NC_020528.1	chrom	273066	273473	135	+	3		ribosome-binding factor A	SM2011_RS15540	putative ribosome-binding factor A,rRNA processing protein	SM2011_c00320	True												1	0	1			SM2011_RS15540|GBK|geno|prod|NC_020528_273066_273473_+3_ATG_135
CP004140.1:302530-302937:-	CP004140.1	NC_020528.1	chrom	302530	302937	135	-	1		nucleoside diphosphate kinase regulator	SM2011_RS15685	Putative regulator of nucleoside diphosphate kinase	SM2011_c00347												True	4	2	2		SM2011_RS15685|GBK|geno|prod|+46aa_chemg|NC_020528_302937_302530_-1_ATG_135	SM2011_RS15685|GBK|geno|prod|NC_020528_302937_302530_-1_ATG_135
CP004138.1:242820-243227:+	CP004138.1	NC_020527.1	pSymA	242820	243227	135	+	3		PIN domain-containing protein	SM2011_RS01240	Putative plasmid stability protein	SM2011_a0453	True												1	0	1			SM2011_RS01240|GBK|prod|NC_020527_242820_243227_+3_ATG_135
CP004140.1:1084376-1084783:-	CP004140.1	NC_020528.1	chrom	1084376	1084783	135	-	3		peptide-methionine (R)-S-oxide reductase	SM2011_RS19360	putative peptide methionine sulfoxide reductase	SM2011_c00117
CP004140.1:2829647-2830054:-	CP004140.1	NC_020528.1	chrom	2829647	2830054	135	-	3		8-oxo-dGTP diphosphatase MutT	SM2011_RS27745	Putative mutator protein 7,8-dihydro-8-oxoguanine-triphosphatase	SM2011_c02448	True
CP004139.1:311302-311709:-	CP004139.1	NC_020560.1	pSymB	311302	311709	135	-	1	not in RefSeq 2017			putative ISRm2011-2 transposase protein	SM2011_b20305
CP004140.1:2132372-2132779:-	CP004140.1	NC_020528.1	chrom	2132372	2132779	135	-	3		4-oxalocrotonate tautomerase	SM2011_RS24390	Hypothetical protein	SM2011_c04314													3	0	3			SM2011_RS24390|GBK|geno|prod|NC_020528_2132779_2132372_-3_ATG_135
CP004140.1:1823408-1823815:+	CP004140.1	NC_020528.1	chrom	1823408	1823815	135	+	2		DUF1236 domain-containing protein	SM2011_RS22935	hypothetical protein	SM2011_c00254
CP004139.1:857374-857781:+	CP004139.1	NC_020560.1	pSymB	857374	857781	135	+	1		DUF2442 domain-containing protein	SM2011_RS10560	Hypothetical protein	SM2011_b22012	True
CP004138.1:924187-924594:-	CP004138.1	NC_020527.1	pSymA	924187	924594	135	-	3		hypothetical protein	SM2011_RS32165	Hypothetical protein	SM2011_a1657	True
CP004140.1:1893048-1893455:+	CP004140.1	NC_020528.1	chrom	1893048	1893455	135	+	3		NUDIX domain-containing protein	SM2011_RS23290	hypothetical protein	SM2011_c00521	True												3	0	3			SM2011_RS23290|GBK|geno|prod|NC_020528_1893048_1893455_+3_ATG_135
CP004139.1:1592016-1592423:-	CP004139.1	NC_020560.1	pSymB	1592016	1592423	135	-	2		4-carboxymuconolactone decarboxylase	SM2011_RS13905	Gamma carboxymuconolactone decarboxylase	SM2011_b20578	True
CP004140.1:1163911-1164318:+	CP004140.1	NC_020528.1	chrom	1163911	1164318	135	+	1		DNA-directed RNA polymerase subunit omega	SM2011_RS19740	DNA-directed RNA polymerase omega subunit	SM2011_c02408	True											True	182	41	141		SM2011_RS19740|GBK|geno|prod|+49aa_chemg|NC_020528_1163911_1164318_+1_ATG_135	SM2011_RS19740|GBK|geno|prod|NC_020528_1163911_1164318_+1_ATG_135
CP004140.1:1917391-1917798:+	CP004140.1	NC_020528.1	chrom	1917391	1917798	135	+	1		hypothetical protein	SM2011_RS23435	Conserved hypothetical transmembrane protein	SM2011_c00492												True	3	0	3			SM2011_RS23435|GBK|geno|prod|NC_020528_1917391_1917798_+1_ATG_135
CP004140.1:1734838-1735248:-	CP004140.1	NC_020528.1	chrom	1734838	1735248	136	-	1	not in RefSeq 2017			putative TRm24 transposase	SM2011_c01195
CP004139.1:541197-541607:+	CP004139.1	NC_020560.1	pSymB	541197	541607	136	+	3	not in RefSeq 2017			Putative response regulator	SM2011_b20516
CP004140.1:3089817-3090227:-	CP004140.1	NC_020528.1	chrom	3089817	3090227	136	-	2		NAD(P) transhydrogenase subunit alpha	SM2011_RS28940	putative NAD(P) transhydrogenase subunit alpha part 2 transmembrane protein	SM2011_c03939	True
CP004139.1:190386-190796:+	CP004139.1	NC_020560.1	pSymB	190386	190796	136	+	3		cytochrome c family protein	SM2011_RS07440	Putative cytochrome c	SM2011_b20172	True												1	0	1			SM2011_RS07440|GBK|prod|NC_020560_190386_190796_+3_ATG_136
CP004140.1:3290191-3290601:-	CP004140.1	NC_020528.1	chrom	3290191	3290601	136	-	1	not in RefSeq 2017			putative ATP synthase epsilon chain	SM2011_c02502	True
CP004140.1:2305888-2306298:+	CP004140.1	NC_020528.1	chrom	2305888	2306298	136	+	1		carboxymuconolactone decarboxylase family protein	SM2011_RS25290	hypothetical protein	SM2011_c01460												True	27	10	17		SM2011_RS25290|GBK|geno|prod|+73aa_chemg|NC_020528_2305888_2306298_+1_ATG_136	SM2011_RS25290|GBK|geno|prod|NC_020528_2305888_2306298_+1_ATG_136
CP004140.1:3512242-3512652:-	CP004140.1	NC_020528.1	chrom	3512242	3512652	136	-	1		DUF2794 domain-containing protein	SM2011_RS30840	hypothetical protein	SM2011_c03844	True
CP004140.1:330353-330763:-	CP004140.1	NC_020528.1	chrom	330353	330763	136	-	3		hypothetical protein	SM2011_RS15825	Hypothetical protein	SM2011_c00376
CP004140.1:583278-583688:-	CP004140.1	NC_020528.1	chrom	583278	583688	136	-	2		hypothetical protein	SM2011_RS16980	hypothetical protein	SM2011_c02221
CP004138.1:576735-577145:-	CP004138.1	NC_020527.1	pSymA	576735	577145	136	-	1		membrane protein	SM2011_RS02880	hypothetical protein	SM2011_a1053	True
CP004138.1:1141532-1141942:+	CP004138.1	NC_020527.1	pSymA	1141532	1141942	136	+	2		oxidoreductase	SM2011_RS05575	Hypothetical protein	SM2011_a2019
CP004140.1:1066392-1066802:-	CP004140.1	NC_020528.1	chrom	1066392	1066802	136	-	2		VOC family protein	SM2011_RS19270	hypothetical protein	SM2011_c00106
CP004140.1:764435-764845:+	CP004140.1	NC_020528.1	chrom	764435	764845	136	+	2	not in RefSeq 2017			hypothetical protein	SM2011_c03066	True
CP004140.1:1173184-1173597:-	CP004140.1	NC_020528.1	chrom	1173184	1173597	137	-	1		transcriptional regulator	SM2011_RS19800	Transcriptional regulator	SM2011_c02647
CP004140.1:1033181-1033594:-	CP004140.1	NC_020528.1	chrom	1033181	1033594	137	-	3		hypothetical protein	SM2011_RS19100	putative transmembrane protein	SM2011_c00088													1	0	1			SM2011_RS19100|GBK|geno|prod|NC_020528_1033594_1033181_-3_ATG_137
CP004139.1:1682483-1682896:-	CP004139.1	NC_020560.1	pSymB	1682483	1682896	137	-	3		recombinase	SM2011_RS14305	Putative plasmid stability protein	SM2011_b21651	True
CP004140.1:405944-406357:-	CP004140.1	NC_020528.1	chrom	405944	406357	137	-	3		glyoxalase/bleomycin resistance/extradiol dioxygenase family protein	SM2011_RS16225	Putative glyoxalase family protein	SM2011_c01145	True
CP004140.1:1482953-1483366:+	CP004140.1	NC_020528.1	chrom	1482953	1483366	137	+	2		50S ribosomal protein L16	SM2011_RS21275	putative 50S ribosomal protein L16	SM2011_c01302	True											True	35	15	20		SM2011_RS21275|GBK|geno|prod|chemg|NC_020528_1482953_1483366_+2_ATG_137	SM2011_RS21275|GBK|geno|prod|NC_020528_1482953_1483366_+2_ATG_137
CP004138.1:727408-727821:-	CP004138.1	NC_020527.1	pSymA	727408	727821	137	-	3		cupin domain-containing protein	SM2011_RS03645	hypothetical protein	SM2011_a1331
CP004140.1:2646177-2646590:-	CP004140.1	NC_020528.1	chrom	2646177	2646590	137	-	2		cupin domain-containing protein	SM2011_RS26860	hypothetical protein	SM2011_c01822
CP004140.1:2613730-2614143:-	CP004140.1	NC_020528.1	chrom	2613730	2614143	137	-	1		DUF2325 domain-containing protein	SM2011_RS26710	hypothetical protein	SM2011_c01516	True											True	31	13	18		SM2011_RS26710|GBK|geno|prod|chemg|NC_020528_2614143_2613730_-1_ATG_137	SM2011_RS26710|GBK|geno|prod|NC_020528_2614143_2613730_-1_ATG_137
CP004138.1:287585-287998:+	CP004138.1	NC_020527.1	pSymA	287585	287998	137	+	2		hypothetical protein	SM2011_RS01455	hypothetical protein	SM2011_a0537	True
CP004138.1:1319923-1320336:+	CP004138.1	NC_020527.1	pSymA	1319923	1320336	137	+	1		hypothetical protein	SM2011_RS06440	Hypothetical protein	SM2011_a5013	True
CP004140.1:751443-751856:+	CP004140.1	NC_020528.1	chrom	751443	751856	137	+	3		hypothetical protein	SM2011_RS17805	hypothetical protein	SM2011_c03056
CP004139.1:1501543-1501956:-	CP004139.1	NC_020560.1	pSymB	1501543	1501956	137	-	1		cupin domain-containing protein	SM2011_RS13500	Conserved hypothetical exported protein	SM2011_b20700
CP004138.1:948216-948629:+	CP004138.1	NC_020527.1	pSymA	948216	948629	137	+	3																		1	1	0		Smel_pSymA_pSymB_pRK415ORF_+14aa_orf|NC_020527_948216_948629_+3_TTG_137
CP004138.1:949908-950324:+	CP004138.1	NC_020527.1	pSymA	949908	950324	138	+	3		response regulator	SM2011_RS04635	Two-component response regulator	SM2011_a1688	True
CP004138.1:960138-960554:+	CP004138.1	NC_020527.1	pSymA	960138	960554	138	+	3		MucR family transcriptional regulator	SM2011_RS04685	Transcriptional regulator,MucR family	SM2011_a1705	True
CP004140.1:958740-959156:+	CP004140.1	NC_020528.1	chrom	958740	959156	138	+	3	not in RefSeq 2017			putative transmembrane protein	SM2011_c00979													2	0	2			SM2011_RS18760_+1aa_GBK|geno|NC_020528_958740_959156_+3_ATG_138
CP004139.1:570290-570706:+	CP004139.1	NC_020560.1	pSymB	570290	570706	138	+	2	not in RefSeq 2017			Putative protein in ISRm14	SM2011_b20544
CP004140.1:747788-748204:+	CP004140.1	NC_020528.1	chrom	747788	748204	138	+	2		flagellar basal body rod modification protein FlgD	SM2011_RS17785	Putative basal-body rod modification protein	SM2011_c03052	True											True	74	33	41		SM2011_RS17785|GBK|geno|prod|+60aa_chemg|NC_020528_747788_748204_+2_ATG_138	SM2011_RS17785|GBK|geno|prod|NC_020528_747788_748204_+2_ATG_138
CP004138.1:1347615-1348031:-	CP004138.1	NC_020527.1	pSymA	1347615	1348031	138	-	1		organic hydroperoxide resistance protein	SM2011_RS06565	OsmC-like protein	SM2011_a2389
CP004138.1:236043-236459:+	CP004138.1	NC_020527.1	pSymA	236043	236459	138	+	3		DUF4112 domain-containing protein	SM2011_RS01195	hypothetical protein	SM2011_a5023
CP004138.1:465604-466020:+	CP004138.1	NC_020527.1	pSymA	465604	466020	138	+	1		hypothetical protein	SM2011_RS31840	Hypothetical protein	SM2011_a0848	True
CP004139.1:618700-619116:+	CP004139.1	NC_020560.1	pSymB	618700	619116	138	+	1		hypothetical protein	SM2011_RS09530	Hypothetical protein	SM2011_b21663
CP004140.1:160043-160459:-	CP004140.1	NC_020528.1	chrom	160043	160459	138	-	3		hypothetical protein	SM2011_RS15025	Hypothetical protein	SM2011_c04115	True											True	27	13	14		SM2011_RS15025|GBK|geno|prod|chemg|NC_020528_160459_160043_-3_ATG_138	SM2011_RS15025|GBK|geno|prod|-71aa_RIBO|NC_020528_160459_160043_-3_ATG_138
CP004138.1:46686-47102:+	CP004138.1	NC_020527.1	pSymA	46686	47102	138	+	3		RidA family protein	SM2011_RS00245	hypothetical protein	SM2011_a0089	True												5	2	3		SM2011_RS00245|GBK|-6aa_prod|+17aa_chemg|NC_020527_46686_47102_+3_ATG_138	SM2011_RS00245|GBK|-6aa_prod|NC_020527_46686_47102_+3_ATG_138
CP004140.1:2182543-2182959:-	CP004140.1	NC_020528.1	chrom	2182543	2182959	138	-	1	not in RefSeq 2017			Hypothetical protein	SM2011_c04440
CP004138.1:562920-563336:+	CP004138.1	NC_020527.1	pSymA	562920	563336	138	+	3	not in RefSeq 2017			Cu(I)-responsive transcriptional regulator	SM2011_a1014
CP004140.1:837777-838193:+	CP004140.1	NC_020528.1	chrom	837777	838193	138	+	3		membrane protein	SM2011_RS18200	Conserved hypothetical transmembrane protein	SM2011_c00816	True
CP004140.1:684840-685256:-	CP004140.1	NC_020528.1	chrom	684840	685256	138	-	2		HicB family protein	SM2011_RS17455															1	0	1			SM2011_RS17455|+16aa_GBK|NC_020528_685256_684840_-2_CTG_138
CP004140.1:2667240-2667656:+	CP004140.1	NC_020528.1	chrom	2667240	2667656	138	+	3		MarR family transcriptional regulator	SM2011_RS26985															3	1	2		SM2011_RS26985|+12aa_GBK|+44aa_chemg|NC_020528_2667240_2667656_+3_ATG_138	SM2011_RS26985|+12aa_GBK|NC_020528_2667240_2667656_+3_ATG_138
CP004140.1:445436-445855:+	CP004140.1	NC_020528.1	chrom	445436	445855	139	+	2		transcriptional regulator	SM2011_RS16400	Transcription regulator	SM2011_c01110	True											True	14	6	8		SM2011_RS16400|GBK|geno|prod|+26aa_chemg|NC_020528_445436_445855_+2_ATG_139	SM2011_RS16400|GBK|geno|prod|NC_020528_445436_445855_+2_ATG_139
CP004139.1:233410-233829:+	CP004139.1	NC_020560.1	pSymB	233410	233829	139	+	1		phage holin family protein	SM2011_RS07680	Putative nutrient deprivation-induced protein	SM2011_b20228	True
CP004140.1:1087408-1087827:+	CP004140.1	NC_020528.1	chrom	1087408	1087827	139	+	1		Na(+)/H(+) antiporter subunit B	SM2011_RS19370	putative Na(+)/H(+) antiporter	SM2011_c00052	True
CP004139.1:1610937-1611356:+	CP004139.1	NC_020560.1	pSymB	1610937	1611356	139	+	3		DoxX family protein	SM2011_RS13995	Putative membrane protein	SM2011_b20597	True
CP004140.1:1168357-1168776:+	CP004140.1	NC_020528.1	chrom	1168357	1168776	139	+	1		holo-ACP synthase	SM2011_RS19765	putative holo-acyl-carrier protein synthase	SM2011_c02654	True											True	12	4	8		SM2011_RS19765|GBK|geno|prod|+50aa_chemg|NC_020528_1168357_1168776_+1_ATG_139	SM2011_RS19765|GBK|geno|prod|NC_020528_1168357_1168776_+1_ATG_139
CP004140.1:3276272-3276691:+	CP004140.1	NC_020528.1	chrom	3276272	3276691	139	+	2		glycerol-3-phosphate transporter	SM2011_RS29770	Putative glycerol-3-phosphate and glycerol transport protein	SM2011_c02515
CP004138.1:546133-546552:-	CP004138.1	NC_020527.1	pSymA	546133	546552	139	-	3		PIN domain-containing protein	SM2011_RS02695	NtrR2 PIN domain protein	SM2011_a0981	True
CP004139.1:1241325-1241744:-	CP004139.1	NC_020560.1	pSymB	1241325	1241744	139	-	2		activator of HSP90 ATPase	SM2011_RS12220	hypothetical protein	SM2011_b21007	True
CP004139.1:466835-467254:+	CP004139.1	NC_020560.1	pSymB	466835	467254	139	+	2		DUF1236 domain-containing protein	SM2011_RS08775	hypothetical protein	SM2011_b20454	True											True	12	6	6		SM2011_RS08775|GBK|prod|NC_020560_466835_467254_+2_ATG_139	SM2011_RS08775|GBK|prod|NC_020560_466835_467254_+2_ATG_139
CP004140.1:2662693-2663112:-	CP004140.1	NC_020528.1	chrom	2662693	2663112	139	-	1		DUF1311 domain-containing protein	SM2011_RS26950	hypothetical protein	SM2011_c02046	True											True	36	14	22		SM2011_RS26950|GBK|geno|prod|chemg|NC_020528_2663112_2662693_-1_ATG_139	SM2011_RS26950|GBK|geno|prod|NC_020528_2663112_2662693_-1_ATG_139
CP004138.1:601076-601495:+	CP004138.1	NC_020527.1	pSymA	601076	601495	139	+	2		hypothetical protein	SM2011_RS32000	Hypothetical protein	SM2011_a1101	True
CP004139.1:647392-647811:-	CP004139.1	NC_020560.1	pSymB	647392	647811	139	-	1		hypothetical protein	SM2011_RS09660	Hypothetical protein	SM2011_b21025	True												1	0	1			SM2011_RS09660|GBK|prod|NC_020560_647811_647392_-1_ATG_139
CP004139.1:132167-132586:-	CP004139.1	NC_020560.1	pSymB	132167	132586	139	-	3		RidA family protein	SM2011_RS07170	hypothetical protein	SM2011_b20118	True												6	3	3		SM2011_RS07170|GBK|-11aa_prod|+47aa_chemg|NC_020560_132586_132167_-3_ATG_139	SM2011_RS07170|GBK|-11aa_prod|NC_020560_132586_132167_-3_ATG_139
CP004140.1:1603763-1604182:-	CP004140.1	NC_020528.1	chrom	1603763	1604182	139	-	3		HIT family protein	SM2011_RS21920	Histidine triad (HIT) family protein	SM2011_c02106												True	27	11	16		SM2011_RS21920|GBK|geno|prod|+13aa_chemg|NC_020528_1604182_1603763_-3_ATG_139	SM2011_RS21920|GBK|geno|prod|NC_020528_1604182_1603763_-3_ATG_139
CP004140.1:725327-725746:+	CP004140.1	NC_020528.1	chrom	725327	725746	139	+	2		flagellar basal body rod protein FlgC	SM2011_RS17665	Flagellar basal-body rod protein	SM2011_c03028												True	45	21	24		SM2011_RS17665|GBK|geno|prod|chemg|NC_020528_725327_725746_+2_ATG_139	SM2011_RS17665|GBK|geno|prod|NC_020528_725327_725746_+2_ATG_139
CP004140.1:1955791-1956210:-	CP004140.1	NC_020528.1	chrom	1955791	1956210	139	-	1		RNA polymerase-binding protein DksA	SM2011_RS23580														True	35	15	20		SM2011_RS23580|+7aa_GBK|prod|+21aa_chemg|NC_020528_1956210_1955791_-1_TTG_139	SM2011_RS23580|+7aa_GBK|prod|NC_020528_1956210_1955791_-1_TTG_139
CP004140.1:629596-630018:+	CP004140.1	NC_020528.1	chrom	629596	630018	140	+	1	not in RefSeq 2017			putative transmembrane protein	SM2011_c02264	True
CP004139.1:1327065-1327487:-	CP004139.1	NC_020560.1	pSymB	1327065	1327487	140	-	2		hypothetical protein	SM2011_RS12605	putative secreted protein	SM2011_b20920	True
CP004138.1:127750-128172:+	CP004138.1	NC_020527.1	pSymA	127750	128172	140	+	2		nucleoside diphosphate kinase regulator	SM2011_RS00645	Putative regulator of nucleoside diphosphate kinase	SM2011_a0229	True
CP004140.1:1057580-1058002:+	CP004140.1	NC_020528.1	chrom	1057580	1058002	140	+	2		organic hydroperoxide resistance protein	SM2011_RS19215	Putative organic hydroperoxide resistance protein	SM2011_c00040												True	128	43	85		SM2011_RS19215|GBK|geno|prod|+14aa_chemg|NC_020528_1057580_1058002_+2_ATG_140	SM2011_RS19215|GBK|geno|prod|NC_020528_1057580_1058002_+2_ATG_140
CP004140.1:1268128-1268550:+	CP004140.1	NC_020528.1	chrom	1268128	1268550	140	+	1		nucleoside-diphosphate kinase	SM2011_RS20245	putative nucleoside diphosphate kinase	SM2011_c00595	True											True	107	32	75		SM2011_RS20245|GBK|geno|prod|+13aa_chemg|NC_020528_1268128_1268550_+1_ATG_140	SM2011_RS20245|GBK|geno|prod|NC_020528_1268128_1268550_+1_ATG_140
CP004140.1:283770-284192:+	CP004140.1	NC_020528.1	chrom	283770	284192	140	+	3		transcriptional repressor	SM2011_RS15585	Putative iron response regulator	SM2011_c00329	True
CP004139.1:228407-228829:-	CP004139.1	NC_020560.1	pSymB	228407	228829	140	-	3	not in RefSeq 2017			Putative epoxide hydrolase	SM2011_b22002	True
CP004140.1:2008353-2008775:+	CP004140.1	NC_020528.1	chrom	2008353	2008775	140	+	3		pilus assembly protein	SM2011_RS23800	hypothetical protein,signal peptide	SM2011_c00159													6	3	3		SM2011_RS23800|GBK|geno|prod|chemg|NC_020528_2008353_2008775_+3_ATG_140	SM2011_RS23800|GBK|geno|prod|NC_020528_2008353_2008775_+3_ATG_140
CP004140.1:1092008-1092430:-	CP004140.1	NC_020528.1	chrom	1092008	1092430	140	-	3		cysteine desulfuration protein SufE	SM2011_RS19405	hypothetical protein	SM2011_c00118	True
CP004138.1:566565-566987:-	CP004138.1	NC_020527.1	pSymA	566565	566987	140	-	1		DUF305 domain-containing protein	SM2011_RS02810	hypothetical protein	SM2011_a1024	True												10	5	5		SM2011_RS02810|GBK|prod|NC_020527_566987_566565_-1_ATG_140	SM2011_RS02810|GBK|prod|NC_020527_566987_566565_-1_ATG_140
CP004138.1:1015279-1015701:+	CP004138.1	NC_020527.1	pSymA	1015279	1015701	140	+	1		hypothetical protein	SM2011_RS04935	hypothetical protein	SM2011_a1793	True
CP004138.1:1089888-1090310:-	CP004138.1	NC_020527.1	pSymA	1089888	1090310	140	-	1		hypothetical protein	SM2011_RS05280	hypothetical protein	SM2011_a1917	True
CP004140.1:2499002-2499424:-	CP004140.1	NC_020528.1	chrom	2499002	2499424	140	-	3		hypothetical protein	SM2011_RS26150	hypothetical protein	SM2011_c01559
CP004140.1:1081643-1082065:+	CP004140.1	NC_020528.1	chrom	1081643	1082065	140	+	2		universal stress protein	SM2011_RS19340	hypothetical protein	SM2011_c00048	True												5	3	2		SM2011_RS19340|GBK|geno|prod|chemg|NC_020528_1081643_1082065_+2_ATG_140	SM2011_RS19340|GBK|geno|prod|NC_020528_1081643_1082065_+2_ATG_140
CP004138.1:1101607-1102029:-	CP004138.1	NC_020527.1	pSymA	1101607	1102029	140	-	3	not in RefSeq 2017			hypothetical protein	SM2011_a6454
CP004139.1:229750-230172:-	CP004139.1	NC_020560.1	pSymB	229750	230172	140	-	1	not in RefSeq 2017			Hypothetical protein	SM2011_b20222
CP004140.1:3363066-3363488:-	CP004140.1	NC_020528.1	chrom	3363066	3363488	140	-	2	not in RefSeq 2017			Hypothetical protein	SM2011_c03250
CP004140.1:1172064-1172486:-	CP004140.1	NC_020528.1	chrom	1172064	1172486	140	-	2		arsenate reductase (glutaredoxin)	SM2011_RS19790	Arsenate reductase	SM2011_c02649												True	14	5	9		SM2011_RS19790|GBK|geno|prod|+147aa_chemg|NC_020528_1172486_1172064_-2_ATG_140	SM2011_RS19790|GBK|geno|prod|NC_020528_1172486_1172064_-2_ATG_140
CP004140.1:2247218-2247640:-	CP004140.1	NC_020528.1	chrom	2247218	2247640	140	-	3		DUF983 domain-containing protein	SM2011_RS24995															10	5	5		SM2011_RS24995|+25aa_GBK|prod|+55aa_chemg|NC_020528_2247640_2247218_-3_ATG_140	SM2011_RS24995|+25aa_GBK|prod|NC_020528_2247640_2247218_-3_ATG_140
CP004140.1:2520925-2521350:+	CP004140.1	NC_020528.1	chrom	2520925	2521350	141	+	1		BA14K family protein	SM2011_RS26250	putative transmembrane protein	SM2011_c01586	True											True	7	2	5		SM2011_RS26250|GBK|geno|prod|+18aa_chemg|NC_020528_2520925_2521350_+1_ATG_141	SM2011_RS26250|GBK|geno|prod|NC_020528_2520925_2521350_+1_ATG_141
CP004140.1:194439-194864:+	CP004140.1	NC_020528.1	chrom	194439	194864	141	+	3		antibiotic resistance protein	SM2011_RS15190	Putative resistance protein	SM2011_c02845
CP004140.1:1627044-1627469:+	CP004140.1	NC_020528.1	chrom	1627044	1627469	141	+	3		TonB system transport protein ExbD	SM2011_RS22030	putative biopolymer transport transmembrane protein	SM2011_c02084	True											True	22	11	11		SM2011_RS22030|GBK|geno|prod|chemg|NC_020528_1627044_1627469_+3_ATG_141	SM2011_RS22030|GBK|geno|prod|NC_020528_1627044_1627469_+3_ATG_141
CP004140.1:1492881-1493306:+	CP004140.1	NC_020528.1	chrom	1492881	1493306	141	+	3		50S ribosomal protein L17	SM2011_RS21365	putative 50S ribosomal protein L17	SM2011_c01283	True											True	120	45	75		SM2011_RS21365|GBK|geno|prod|chemg|NC_020528_1492881_1493306_+3_ATG_141	SM2011_RS21365|GBK|geno|prod|NC_020528_1492881_1493306_+3_ATG_141
CP004139.1:1341723-1342148:-	CP004139.1	NC_020560.1	pSymB	1341723	1342148	141	-	2		DUF488 domain-containing protein	SM2011_RS12700	hypothetical protein	SM2011_b21412	True
CP004138.1:1263511-1263936:-	CP004138.1	NC_020527.1	pSymA	1263511	1263936	141	-	3		hypothetical protein	SM2011_RS06170	hypothetical protein	SM2011_a2259	True
CP004140.1:862493-862918:-	CP004140.1	NC_020528.1	chrom	862493	862918	141	-	3		hypothetical protein	SM2011_RS18320	Hypothetical protein	SM2011_c00931
CP004138.1:869075-869500:-	CP004138.1	NC_020527.1	pSymA	869075	869500	141	-	2		pilus assembly protein	SM2011_RS04310	hypothetical protein	SM2011_a1572
CP004140.1:343505-343930:+	CP004140.1	NC_020528.1	chrom	343505	343930	141	+	2		PIN domain-containing protein	SM2011_RS15910	Hypothetical protein	SM2011_c00393	True												4	2	2		SM2011_RS15910|GBK|geno|prod|+1aa_chemg|NC_020528_343505_343930_+2_ATG_141	SM2011_RS15910|GBK|geno|prod|NC_020528_343505_343930_+2_ATG_141
CP004138.1:1294078-1294503:+	CP004138.1	NC_020527.1	pSymA	1294078	1294503	141	+	1		two pore domain potassium channel family protein	SM2011_RS06335	hypothetical protein	SM2011_a2323	True
CP004140.1:1452725-1453150:-	CP004140.1	NC_020528.1	chrom	1452725	1453150	141	-	3		VOC family protein	SM2011_RS21115	hypothetical protein	SM2011_c04435
CP004138.1:494369-494794:+	CP004138.1	NC_020527.1	pSymA	494369	494794	141	+	2	not in RefSeq 2017			Hypothetical protein	SM2011_a0887
CP004140.1:25859-26284:+	CP004140.1	NC_020528.1	chrom	25859	26284	141	+	2		DUF2852 domain-containing protein	SM2011_RS14435	Conserved hypothetical transmembrane protein	SM2011_c02769
CP004139.1:1269417-1269842:-	CP004139.1	NC_020560.1	pSymB	1269417	1269842	141	-	2		cupin domain-containing protein	SM2011_RS12330	Conserved hypothetical exported protein	SM2011_b20864
CP004138.1:273741-274166:-	CP004138.1	NC_020527.1	pSymA	273741	274166	141	-	1																		1	1	0		Smel_pSymA_pSymB_pRK415ORF|NC_020527_274166_273741_-1_GTG_141
EF437940.1:8441-8866:+	EF437940.1	EF437940.1	pRK415	8441	8866	141	+	2																		1	1	0		Smel_pSymA_pSymB_pRK415ORF|EF437940_8441_8866_+2_ATG_141
CP004140.1:615200-615628:+	CP004140.1	NC_020528.1	chrom	615200	615628	142	+	2		large conductance mechanosensitive channel protein MscL	SM2011_RS17120	putative large-conductance mechanosensitive channel transmembrane protein	SM2011_c02250	True											True	32	8	24		SM2011_RS17120|GBK|geno|prod|+13aa_chemg|NC_020528_615200_615628_+2_ATG_142	SM2011_RS17120|GBK|geno|prod|NC_020528_615200_615628_+2_ATG_142
CP004140.1:1461627-1462055:+	CP004140.1	NC_020528.1	chrom	1461627	1462055	142	+	3		50S ribosomal protein L11	SM2011_RS21180	putative 50S ribosomal protein L11	SM2011_c01321	True											True	273	124	149		SM2011_RS21180|GBK|geno|prod|chemg|NC_020528_1461627_1462055_+3_ATG_142	SM2011_RS21180|GBK|geno|prod|NC_020528_1461627_1462055_+3_ATG_142
CP004140.1:3282955-3283383:-	CP004140.1	NC_020528.1	chrom	3282955	3283383	142	-	1		transcriptional repressor	SM2011_RS29795	Iron/manganese-dependent transcriptional regulator,repressor of the sitABCD operon in the presence of Mn(II)	SM2011_c02510	True
CP004140.1:1529068-1529496:+	CP004140.1	NC_020528.1	chrom	1529068	1529496	142	+	1		CBS domain-containing protein	SM2011_RS21555	hypothetical protein	SM2011_c01002	True
CP004140.1:1353972-1354400:+	CP004140.1	NC_020528.1	chrom	1353972	1354400	142	+	3		CoA-binding protein	SM2011_RS20665	hypothetical protein	SM2011_c01808	True											True	10	2	8		SM2011_RS20665|GBK|geno|prod|+57aa_chemg|NC_020528_1353972_1354400_+3_ATG_142	SM2011_RS20665|GBK|geno|prod|NC_020528_1353972_1354400_+3_ATG_142
CP004138.1:557494-557922:+	CP004138.1	NC_020527.1	pSymA	557494	557922	142	+	1		copper protein	SM2011_RS02755	hypothetical protein	SM2011_a1007	True
CP004140.1:2825263-2825691:-	CP004140.1	NC_020528.1	chrom	2825263	2825691	142	-	1		DUF1178 domain-containing protein	SM2011_RS27710	hypothetical protein	SM2011_c02441	True
CP004138.1:17424-17852:-	CP004138.1	NC_020527.1	pSymA	17424	17852	142	-	1		hypothetical protein	SM2011_RS00095	Hypothetical protein	SM2011_a0026	True
CP004139.1:885498-885926:+	CP004139.1	NC_020560.1	pSymB	885498	885926	142	+	3		OsmC family peroxiredoxin	SM2011_RS10665	hypothetical protein	SM2011_b21303	True												2	1	1		SM2011_RS10665|GBK|prod|+193aa_chemg|NC_020560_885498_885926_+3_ATG_142	SM2011_RS10665|GBK|prod|NC_020560_885498_885926_+3_ATG_142
CP004140.1:521879-522307:-	CP004140.1	NC_020528.1	chrom	521879	522307	142	-	3		transporter	SM2011_RS16720	hypothetical protein	SM2011_c02173	True											True	4	0	4			SM2011_RS16720|GBK|geno|prod|NC_020528_522307_521879_-3_TTG_142
CP004140.1:2563732-2564160:-	CP004140.1	NC_020528.1	chrom	2563732	2564160	142	-	1		VapC family ribonuclease	SM2011_RS26475	hypothetical protein	SM2011_c02715	True
CP004138.1:396616-397044:-	CP004138.1	NC_020527.1	pSymA	396616	397044	142	-	3	not in RefSeq 2017			Hypothetical protein	SM2011_a0739	True
CP004140.1:832872-833300:+	CP004140.1	NC_020528.1	chrom	832872	833300	142	+	3	not in RefSeq 2017			hypothetical protein	SM2011_c00812	True
CP004139.1:1613896-1614324:-	CP004139.1	NC_020560.1	pSymB	1613896	1614324	142	-	1		hypothetical protein	SM2011_RS14010														True	5	0	5			SM2011_RS14010|+65aa_GBK|prod|NC_020560_1614324_1613896_-1_ATG_142
CP004140.1:1091373-1091804:+	CP004140.1	NC_020528.1	chrom	1091373	1091804	143	+	3		transcriptional regulator	SM2011_RS19400	Transcriptional regulator of exopolysaccharide biosynthesis	SM2011_c00058	True											True	46	16	30		SM2011_RS19400|GBK|geno|prod|chemg|NC_020528_1091373_1091804_+3_ATG_143	SM2011_RS19400|GBK|geno|prod|NC_020528_1091373_1091804_+3_ATG_143
CP004140.1:2620637-2621068:+	CP004140.1	NC_020528.1	chrom	2620637	2621068	143	+	2		hypothetical protein	SM2011_RS26755	putative transmembrane protein	SM2011_c01508
CP004140.1:2170993-2171424:+	CP004140.1	NC_020528.1	chrom	2170993	2171424	143	+	1		membrane protein	SM2011_RS24595	putative transmembrane protein	SM2011_c04180
CP004140.1:1351434-1351865:-	CP004140.1	NC_020528.1	chrom	1351434	1351865	143	-	2		PaaI family thioesterase	SM2011_RS20650	putative transmembrane protein	SM2011_c01805
CP004140.1:317833-318264:+	CP004140.1	NC_020528.1	chrom	317833	318264	143	+	1	not in RefSeq 2017			putative translation initiation factor IF-3 protein	SM2011_c00362	True
CP004140.1:448834-449265:-	CP004140.1	NC_020528.1	chrom	448834	449265	143	-	1		heat-shock protein Hsp20	SM2011_RS16420	putative small heat shock protein	SM2011_c01106	True
CP004140.1:2745299-2745730:+	CP004140.1	NC_020528.1	chrom	2745299	2745730	143	+	2	not in RefSeq 2017			Putative oxidoreductase	SM2011_c02040
CP004140.1:509458-509889:-	CP004140.1	NC_020528.1	chrom	509458	509889	143	-	1		DUF1810 domain-containing protein	SM2011_RS16665	hypothetical protein	SM2011_c01703													2	1	1		SM2011_RS16665|GBK|geno|prod|+1aa_chemg|NC_020528_509889_509458_-1_ATG_143	SM2011_RS16665|GBK|geno|prod|NC_020528_509889_509458_-1_ATG_143
CP004140.1:3336072-3336503:-	CP004140.1	NC_020528.1	chrom	3336072	3336503	143	-	2		EVE domain-containing protein	SM2011_RS30045	hypothetical protein	SM2011_c03227	True											True	17	3	14		SM2011_RS30045|GBK|geno|prod|chemg|NC_020528_3336503_3336072_-2_ATG_143	SM2011_RS30045|GBK|geno|prod|NC_020528_3336503_3336072_-2_ATG_143
CP004138.1:58805-59236:-	CP004138.1	NC_020527.1	pSymA	58805	59236	143	-	2		GFA family protein	SM2011_RS31490	hypothetical protein	SM2011_a0112	True
CP004139.1:483956-484387:+	CP004139.1	NC_020560.1	pSymB	483956	484387	143	+	2		hypothetical protein	SM2011_RS08860	Hypothetical protein	SM2011_b20470	True
CP004140.1:1541108-1541539:-	CP004140.1	NC_020528.1	chrom	1541108	1541539	143	-	3		hypothetical protein	SM2011_RS21625	Hypothetical protein	SM2011_c01016	True											True	6	2	4		SM2011_RS21625|GBK|geno|prod|+23aa_chemg|NC_020528_1541539_1541108_-3_ATG_143	SM2011_RS21625|GBK|geno|prod|-100aa_RIBO|NC_020528_1541539_1541108_-3_ATG_143
CP004138.1:576307-576738:-	CP004138.1	NC_020527.1	pSymA	576307	576738	143	-	3		membrane protein	SM2011_RS02875	hypothetical protein	SM2011_a1052	True
CP004138.1:286581-287012:-	CP004138.1	NC_020527.1	pSymA	286581	287012	143	-	1		methyltransferase domain-containing protein	SM2011_RS01445	hypothetical protein	SM2011_a5025	True
CP004139.1:276547-276978:+	CP004139.1	NC_020560.1	pSymB	276547	276978	143	+	1		OsmC family protein	SM2011_RS07895	Hypothetical protein	SM2011_b20271	True												4	2	2		SM2011_RS07895|GBK|prod|chemg|NC_020560_276547_276978_+1_ATG_143	SM2011_RS07895|GBK|prod|NC_020560_276547_276978_+1_ATG_143
CP004138.1:691162-691593:-	CP004138.1	NC_020527.1	pSymA	691162	691593	143	-	3	not in RefSeq 2017			hypothetical protein	SM2011_a1264	True
CP004140.1:3544639-3545070:-	CP004140.1	NC_020528.1	chrom	3544639	3545070	143	-	1		RNA-binding S4 domain-containing protein	SM2011_RS31000	Heat shock protein 15 (HSP15)	SM2011_c03876
CP004140.1:3256047-3256481:-	CP004140.1	NC_020528.1	chrom	3256047	3256481	144	-	2		Lrp/AsnC family transcriptional regulator	SM2011_RS29670	Transcription regulator AsnC family	SM2011_c03092
CP004139.1:1370066-1370500:+	CP004139.1	NC_020560.1	pSymB	1370066	1370500	144	+	2		DUF4168 domain-containing protein	SM2011_RS12840	hypothetical protein,signal peptide	SM2011_b21440	True											True	140	66	74		SM2011_RS12840|GBK|prod|NC_020560_1370066_1370500_+2_ATG_144	SM2011_RS12840|GBK|prod|NC_020560_1370066_1370500_+2_ATG_144
CP004139.1:1574380-1574814:+	CP004139.1	NC_020560.1	pSymB	1574380	1574814	144	+	1	not in RefSeq 2017			Hypothetical protein of ISRm2011-2	SM2011_b20779
CP004140.1:54197-54631:+	CP004140.1	NC_020528.1	chrom	54197	54631	144	+	2		aminoacyl-tRNA hydrolase	SM2011_RS14540	hypothetical protein	SM2011_c02563
CP004139.1:552145-552579:-	CP004139.1	NC_020560.1	pSymB	552145	552579	144	-	1		DoxX family membrane protein	SM2011_RS09160	hypothetical protein	SM2011_b20527
CP004140.1:1520701-1521135:+	CP004140.1	NC_020528.1	chrom	1520701	1521135	144	+	1		DUF1489 domain-containing protein	SM2011_RS21515	hypothetical protein	SM2011_c00995	True												2	1	1		SM2011_RS21515|GBK|geno|prod|chemg|NC_020528_1520701_1521135_+1_ATG_144	SM2011_RS21515|GBK|geno|prod|NC_020528_1520701_1521135_+1_ATG_144
CP004138.1:186568-187002:-	CP004138.1	NC_020527.1	pSymA	186568	187002	144	-	3		hypothetical protein	SM2011_RS00955	hypothetical protein	SM2011_a0343
CP004138.1:228486-228920:+	CP004138.1	NC_020527.1	pSymA	228486	228920	144	+	3		hypothetical protein	SM2011_RS31605	Hypothetical protein	SM2011_a5021	True
CP004139.1:1398873-1399307:+	CP004139.1	NC_020560.1	pSymB	1398873	1399307	144	+	3		hypothetical protein	SM2011_RS12995	hypothetical protein	SM2011_b21473	True
CP004140.1:1867318-1867752:-	CP004140.1	NC_020528.1	chrom	1867318	1867752	144	-	1		hypothetical protein	SM2011_RS23180	Hypothetical protein	SM2011_c00295	True											True	17	7	10		SM2011_RS23180|GBK|geno|-43aa_prod|+4aa_chemg|NC_020528_1867752_1867318_-1_TTG_144	SM2011_RS23180|GBK|geno|-43aa_prod|NC_020528_1867752_1867318_-1_TTG_144
CP004140.1:2615234-2615668:-	CP004140.1	NC_020528.1	chrom	2615234	2615668	144	-	3		hypothetical protein	SM2011_RS26720	hypothetical protein	SM2011_c01514	True											True	32	9	23		SM2011_RS26720|GBK|geno|prod|+15aa_chemg|NC_020528_2615668_2615234_-3_ATG_144	SM2011_RS26720|GBK|geno|prod|NC_020528_2615668_2615234_-3_ATG_144
CP004138.1:379710-380144:+	CP004138.1	NC_020527.1	pSymA	379710	380144	144	+	3		two pore domain potassium channel family protein	SM2011_RS01915	Hypothetical protein	SM2011_a0702
CP004140.1:3461576-3462010:+	CP004140.1	NC_020528.1	chrom	3461576	3462010	144	+	2		Zn-dependent protease	SM2011_RS30570	hypothetical protein	SM2011_c03791	True
CP004138.1:349248-349682:+	CP004138.1	NC_020527.1	pSymA	349248	349682	144	+	3	not in RefSeq 2017			cytochrome c binding protein	SM2011_a0659
CP004140.1:2299927-2300361:+	CP004140.1	NC_020528.1	chrom	2299927	2300361	144	+	1		DUF1772 domain-containing protein	SM2011_RS25270	Conserved hypothetical transmembrane protein,signal peptide	SM2011_c01456
CP004138.1:256854-257288:+	CP004138.1	NC_020527.1	pSymA	256854	257288	144	+	3																		1	1	0		Smel_pSymA_pSymB_pRK415ORF_+82aa_orf|NC_020527_256854_257288_+3_CTG_144
CP004140.1:521375-521812:+	CP004140.1	NC_020528.1	chrom	521375	521812	145	+	2		DoxX family protein	SM2011_RS16715	putative transmembrane protein	SM2011_c02174	True
CP004140.1:3001023-3001460:-	CP004140.1	NC_020528.1	chrom	3001023	3001460	145	-	2		DUF1036 domain-containing protein	SM2011_RS28585	putative transmembrane protein	SM2011_c04006	True											True	7	1	6		SM2011_RS28585|GBK|geno|prod|+13aa_chemg|NC_020528_3001460_3001023_-2_ATG_145	SM2011_RS28585|GBK|geno|prod|NC_020528_3001460_3001023_-2_ATG_145
CP004140.1:373933-374370:+	CP004140.1	NC_020528.1	chrom	373933	374370	145	+	1		Lrp/AsnC family transcriptional regulator	SM2011_RS16065	Putative transcription regulator	SM2011_c00425
CP004140.1:2403934-2404371:-	CP004140.1	NC_020528.1	chrom	2403934	2404371	145	-	1		ribose 5-phosphate isomerase B	SM2011_RS25710	Putative ribose 5-phosphate isomerase B	SM2011_c01613												True	86	29	57		SM2011_RS25710|GBK|geno|prod|+12aa_chemg|NC_020528_2404371_2403934_-1_ATG_145	SM2011_RS25710|GBK|geno|prod|NC_020528_2404371_2403934_-1_ATG_145
CP004140.1:3432570-3433007:+	CP004140.1	NC_020528.1	chrom	3432570	3433007	145	+	3		very short patch repair endonuclease	SM2011_RS30440	putative DNA mismatch endonuclease,patch repair protein	SM2011_c03764	True
CP004140.1:1092618-1093055:-	CP004140.1	NC_020528.1	chrom	1092618	1093055	145	-	2		hypothetical protein	SM2011_RS19410	hypothetical protein,signal peptide	SM2011_c00456	True											True	44	19	25		SM2011_RS19410|GBK|geno|prod|chemg|NC_020528_1093055_1092618_-2_ATG_145	SM2011_RS19410|GBK|geno|prod|NC_020528_1093055_1092618_-2_ATG_145
CP004140.1:1533613-1534050:+	CP004140.1	NC_020528.1	chrom	1533613	1534050	145	+	1		DUF2267 domain-containing protein	SM2011_RS21585	Hypothetical protein	SM2011_c01008
CP004139.1:1383798-1384235:-	CP004139.1	NC_020560.1	pSymB	1383798	1384235	145	-	2		hypothetical protein	SM2011_RS12915	hypothetical protein	SM2011_b21456	True
CP004138.1:1139843-1140280:-	CP004138.1	NC_020527.1	pSymA	1139843	1140280	145	-	2		transcriptional regulator	SM2011_RS05555	Hypothetical protein	SM2011_a2014
CP004138.1:1265514-1265951:-	CP004138.1	NC_020527.1	pSymA	1265514	1265951	145	-	1		VOC family protein	SM2011_RS06185	hypothetical protein	SM2011_a2267	True
CP004140.1:1313884-1314321:+	CP004140.1	NC_020528.1	chrom	1313884	1314321	145	+	1		hypothetical protein	SM2011_RS20445	Conserved hypothetical transmembrane protein	SM2011_c01767	True
CP004140.1:610091-610528:+	CP004140.1	NC_020528.1	chrom	610091	610528	145	+	2		hypothetical protein	SM2011_RS17105	Conserved hypothetical signal peptide protein	SM2011_c02247	True												6	3	3		SM2011_RS17105|GBK|geno|prod|chemg|NC_020528_610091_610528_+2_ATG_145	SM2011_RS17105|GBK|geno|prod|NC_020528_610091_610528_+2_ATG_145
CP004140.1:2862445-2862885:-	CP004140.1	NC_020528.1	chrom	2862445	2862885	146	-	1		hypothetical protein	SM2011_RS27905	putative transmembrane protein	SM2011_c00718	True
CP004140.1:1850569-1851009:-	CP004140.1	NC_020528.1	chrom	1850569	1851009	146	-	1		hypothetical protein	SM2011_RS23070	putative signal peptide protein	SM2011_c00281
CP004140.1:1859497-1859937:+	CP004140.1	NC_020528.1	chrom	1859497	1859937	146	+	1		lactoylglutathione lyase	SM2011_RS23135	putative lactoylglutathione lyase methylglyoxalase	SM2011_c00290												True	35	13	22		SM2011_RS23135|GBK|geno|prod|+17aa_chemg|NC_020528_1859497_1859937_+1_ATG_146	SM2011_RS23135|GBK|geno|prod|NC_020528_1859497_1859937_+1_ATG_146
CP004140.1:1955791-1956231:-	CP004140.1	NC_020528.1	chrom	1955791	1956231	146	-	1	not in RefSeq 2017			Putative DnaK suppresor protein	SM2011_c00469	True
CP004140.1:2355500-2355940:-	CP004140.1	NC_020528.1	chrom	2355500	2355940	146	-	3		transcriptional regulator MraZ	SM2011_RS25505	hypothetical protein,may be a DNA-binding transcription factor	SM2011_c01857	True
CP004138.1:837828-838268:+	CP004138.1	NC_020527.1	pSymA	837828	838268	146	+	3		CBS domain-containing protein	SM2011_RS04175	hypothetical protein	SM2011_a1521
CP004139.1:1371052-1371492:-	CP004139.1	NC_020560.1	pSymB	1371052	1371492	146	-	1		CBS domain-containing protein	SM2011_RS12850	hypothetical protein	SM2011_b21441	True
CP004140.1:2872337-2872777:+	CP004140.1	NC_020528.1	chrom	2872337	2872777	146	+	2		cupin	SM2011_RS27960	hypothetical protein	SM2011_c00707
CP004140.1:679390-679830:+	CP004140.1	NC_020528.1	chrom	679390	679830	146	+	1		DUF2948 domain-containing protein	SM2011_RS17410	Hypothetical protein	SM2011_c02306	True
CP004138.1:397845-398285:-	CP004138.1	NC_020527.1	pSymA	397845	398285	146	-	1		hypothetical protein	SM2011_RS02020	Hypothetical protein	SM2011_a0742	True
CP004138.1:823390-823830:+	CP004138.1	NC_020527.1	pSymA	823390	823830	146	+	1		hypothetical protein	SM2011_RS32095	Hypothetical protein	SM2011_a1494
CP004139.1:1267548-1267988:+	CP004139.1	NC_020560.1	pSymB	1267548	1267988	146	+	3		hypothetical protein	SM2011_RS32980	Hypothetical protein	SM2011_b20862	True
CP004139.1:1335901-1336341:+	CP004139.1	NC_020560.1	pSymB	1335901	1336341	146	+	1		hypothetical protein	SM2011_RS33090	Hypothetical protein	SM2011_b21404	True
CP004140.1:2278998-2279438:+	CP004140.1	NC_020528.1	chrom	2278998	2279438	146	+	3		hypothetical protein	SM2011_RS25155	Hypothetical protein	SM2011_c01434
CP004138.1:290860-291300:-	CP004138.1	NC_020527.1	pSymA	290860	291300	146	-	3		PIN domain-containing protein	SM2011_RS01480	hypothetical protein	SM2011_a0545	True
CP004140.1:1503520-1503960:-	CP004140.1	NC_020528.1	chrom	1503520	1503960	146	-	1		YaiI/YqxD family protein	SM2011_RS21425	hypothetical protein	SM2011_c01271
CP004140.1:2041400-2041840:-	CP004140.1	NC_020528.1	chrom	2041400	2041840	146	-	3	not in RefSeq 2017			Diacylglycerol kinase	SM2011_c04213	True
CP004139.1:1025674-1026114:+	CP004139.1	NC_020560.1	pSymB	1025674	1026114	146	+	1		DUF421 domain-containing protein	SM2011_RS11285	Conserved hypothetical membrane-anchored protein,signal peptide	SM2011_b21362	True												2	0	2			SM2011_RS11285|GBK|prod|NC_020560_1025674_1026114_+1_ATG_146
CP004140.1:2953447-2953887:+	CP004140.1	NC_020528.1	chrom	2953447	2953887	146	+	1																		2	2	0		Smel_pSymA_pSymB_pRK415ORF|NC_020528_2953447_2953887_+1_ATG_146
CP004139.1:722428-722871:+	CP004139.1	NC_020560.1	pSymB	722428	722871	147	+	1		IS66 family insertion sequence hypothetical protein	SM2011_RS09975	putative transposase	SM2011_b21083
CP004139.1:1119508-1119951:+	CP004139.1	NC_020560.1	pSymB	1119508	1119951	147	+	1		heavy metal-dependent transcription regulator 2	SM2011_RS11680	Putative transcriptional regulator,merR family protein	SM2011_b21579	True
CP004140.1:201957-202400:+	CP004140.1	NC_020528.1	chrom	201957	202400	147	+	3		MarR family transcriptional regulator	SM2011_RS15220	Putative transcriptional regulator	SM2011_c02851	True
CP004140.1:1277760-1278203:-	CP004140.1	NC_020528.1	chrom	1277760	1278203	147	-	2		hypothetical protein	SM2011_RS20305	putative signal peptide protein	SM2011_c00607	True												3	0	3			SM2011_RS20305|GBK|geno|prod|NC_020528_1278203_1277760_-2_ATG_147
CP004140.1:2203207-2203650:-	CP004140.1	NC_020528.1	chrom	2203207	2203650	147	-	1		TIGR02594 family protein	SM2011_RS24785	putative signal peptide protein	SM2011_c04276
CP004140.1:3051761-3052204:-	CP004140.1	NC_020528.1	chrom	3051761	3052204	147	-	3		pseudoazurin	SM2011_RS28785	putative pseudoazurin (blue copper protein)	SM2011_c04047												True	44	17	27		SM2011_RS28785|GBK|geno|prod|+98aa_chemg|NC_020528_3052204_3051761_-3_TTG_147	SM2011_RS28785|GBK|geno|prod|NC_020528_3052204_3051761_-3_TTG_147
CP004138.1:1075219-1075662:+	CP004138.1	NC_020527.1	pSymA	1075219	1075662	147	+	1		peptide-methionine (R)-S-oxide reductase	SM2011_RS05215	Peptide methionine sulfoxide reductase	SM2011_a1894	True												1	0	1			SM2011_RS05215|GBK|prod|NC_020527_1075219_1075662_+1_ATG_147
CP004138.1:204215-204658:+	CP004138.1	NC_020527.1	pSymA	204215	204658	147	+	2		DoxX family protein	SM2011_RS01040	hypothetical protein	SM2011_a5019	True
CP004138.1:103694-104137:+	CP004138.1	NC_020527.1	pSymA	103694	104137	147	+	2		hypothetical protein	SM2011_RS00530	Hypothetical protein	SM2011_a0189	True
CP004138.1:889701-890144:+	CP004138.1	NC_020527.1	pSymA	889701	890144	147	+	3		hypothetical protein	SM2011_RS32120	Hypothetical protein	SM2011_a1595	True
CP004138.1:1007658-1008101:-	CP004138.1	NC_020527.1	pSymA	1007658	1008101	147	-	1		membrane protein	SM2011_RS04910	hypothetical protein	SM2011_a1780	True
CP004140.1:3108023-3108466:-	CP004140.1	NC_020528.1	chrom	3108023	3108466	147	-	3		PIN domain nuclease	SM2011_RS29030	hypothetical protein	SM2011_c02987
CP004140.1:2095056-2095499:+	CP004140.1	NC_020528.1	chrom	2095056	2095499	147	+	3		polyketide cyclase	SM2011_RS24225	hypothetical protein	SM2011_c04265
CP004140.1:1206727-1207170:-	CP004140.1	NC_020528.1	chrom	1206727	1207170	147	-	1		TIGR02301 family protein	SM2011_RS19960	Conserved hypothetical signal peptide protein	SM2011_c02555												True	10	4	6		SM2011_RS19960|GBK|geno|prod|+45aa_chemg|NC_020528_1207170_1206727_-1_ATG_147	SM2011_RS19960|GBK|geno|prod|NC_020528_1207170_1206727_-1_ATG_147
CP004138.1:680577-681020:-	CP004138.1	NC_020527.1	pSymA	680577	681020	147	-	1		pseudoazurin	SM2011_RS03390	Azu1 pseudoazurin	SM2011_a1243	True											True	159	74	85		SM2011_RS03390|GBK|prod|NC_020527_681020_680577_-1_GTG_147	SM2011_RS03390|GBK|prod|NC_020527_681020_680577_-1_GTG_147
CP004139.1:109545-109988:+	CP004139.1	NC_020560.1	pSymB	109545	109988	147	+	3																		2	2	0		Smel_pSymA_pSymB_pRK415CHEMG_+68aa_orf|NC_020560_109545_109988_+3_GTG_147
CP004139.1:1202898-1203341:+	CP004139.1	NC_020560.1	pSymB	1202898	1203341	147	+	3																		1	1	0		Smel_pSymA_pSymB_pRK415CHEMG|NC_020560_1202898_1203341_+3_CTG_147
CP004140.1:3055465-3055911:-	CP004140.1	NC_020528.1	chrom	3055465	3055911	148	-	1		MarR family transcriptional regulator	SM2011_RS28810	Transcription regulator MarR family	SM2011_c04052
CP004139.1:72974-73420:-	CP004139.1	NC_020560.1	pSymB	72974	73420	148	-	3	not in RefSeq 2017			Putative transposase	SM2011_b20064	True
CP004140.1:3174039-3174485:+	CP004140.1	NC_020528.1	chrom	3174039	3174485	148	+	3		MarR family transcriptional regulator	SM2011_RS29335	Putative transcription regulator	SM2011_c03209
CP004139.1:383349-383795:-	CP004139.1	NC_020560.1	pSymB	383349	383795	148	-	2		ribose 5-phosphate isomerase B	SM2011_RS08390	Putative ribose-5-phosphate isomerase	SM2011_b20371	True
CP004140.1:1107201-1107647:+	CP004140.1	NC_020528.1	chrom	1107201	1107647	148	+	3		hypothetical protein	SM2011_RS19500	Putative outer membrane protein precursor	SM2011_c00067	True											True	23	10	13		SM2011_RS19500|GBK|geno|prod|NC_020528_1107201_1107647_+3_ATG_148	SM2011_RS19500|GBK|geno|prod|NC_020528_1107201_1107647_+3_ATG_148
CP004140.1:916433-916879:+	CP004140.1	NC_020528.1	chrom	916433	916879	148	+	2		ATP synthase subunit I	SM2011_RS18565	Putative F0F1 ATP synthase,subunit I transmembrane protein	SM2011_c00872													5	0	5			SM2011_RS18565|GBK|geno|prod|NC_020528_916433_916879_+2_ATG_148
CP004140.1:1436905-1437351:-	CP004140.1	NC_020528.1	chrom	1436905	1437351	148	-	1		3-dehydroquinate dehydratase	SM2011_RS21045	Putative 3-dehydroquinate dehydratase	SM2011_c01343	True											True	8	0	8			SM2011_RS21045|GBK|geno|prod|NC_020528_1437351_1436905_-1_ATG_148
CP004138.1:1007203-1007649:-	CP004138.1	NC_020527.1	pSymA	1007203	1007649	148	-	3		3-oxoacyl-ACP synthase	SM2011_RS04905	Hypothetical protein	SM2011_a1779	True
CP004139.1:1240100-1240546:-	CP004139.1	NC_020560.1	pSymB	1240100	1240546	148	-	3		DUF1801 domain-containing protein	SM2011_RS12205	Hypothetical protein	SM2011_b21004	True												2	0	2			SM2011_RS12205|GBK|-3aa_prod|NC_020560_1240546_1240100_-3_GTG_148
CP004140.1:2289659-2290105:+	CP004140.1	NC_020528.1	chrom	2289659	2290105	148	+	2		DUF2267 domain-containing protein	SM2011_RS25230	hypothetical protein	SM2011_c01448
CP004139.1:576953-577399:-	CP004139.1	NC_020560.1	pSymB	576953	577399	148	-	3		DUF982 domain-containing protein	SM2011_RS09320	Hypothetical protein	SM2011_b20551	True
CP004140.1:48809-49255:-	CP004140.1	NC_020528.1	chrom	48809	49255	148	-	3		HPr kinase	SM2011_RS14520	Hypothetical protein	SM2011_c02752
CP004138.1:705580-706026:+	CP004138.1	NC_020527.1	pSymA	705580	706026	148	+	1		hypothetical protein	SM2011_RS03525	hypothetical protein	SM2011_a1294	True
CP004140.1:715589-716035:-	CP004140.1	NC_020528.1	chrom	715589	716035	148	-	3		hypothetical protein	SM2011_RS17610	hypothetical protein	SM2011_c03017	True
CP004140.1:3101354-3101800:-	CP004140.1	NC_020528.1	chrom	3101354	3101800	148	-	3		hypothetical protein	SM2011_RS28995	Hypothetical protein	SM2011_c02980
CP004140.1:1532792-1533238:+	CP004140.1	NC_020528.1	chrom	1532792	1533238	148	+	2		iron-sulfur cluster assembly scaffold protein	SM2011_RS21575	hypothetical protein	SM2011_c01006													9	4	5		SM2011_RS21575|GBK|geno|prod|chemg|NC_020528_1532792_1533238_+2_ATG_148	SM2011_RS21575|GBK|geno|prod|NC_020528_1532792_1533238_+2_ATG_148
CP004140.1:797331-797777:+	CP004140.1	NC_020528.1	chrom	797331	797777	148	+	3		phasin	SM2011_RS17980	hypothetical protein	SM2011_c00777	True											True	50	14	36		SM2011_RS17980|GBK|geno|prod|-73aa_chemg|NC_020528_797331_797777_+3_ATG_148	SM2011_RS17980|GBK|geno|prod|NC_020528_797331_797777_+3_ATG_148
CP004138.1:159727-160173:-	CP004138.1	NC_020527.1	pSymA	159727	160173	148	-	3		TIGR02588 family protein	SM2011_RS00800	hypothetical protein	SM2011_a0287	True
CP004139.1:1329340-1329786:+	CP004139.1	NC_020560.1	pSymB	1329340	1329786	148	+	1	not in RefSeq 2017			Hypothetical protein	SM2011_b21396	True
CP004139.1:1119998-1120444:-	CP004139.1	NC_020560.1	pSymB	1119998	1120444	148	-	3		DedA family protein	SM2011_RS11685	Conserved hypothetical membrane protein	SM2011_b21580	True
CP004140.1:1069390-1069836:+	CP004140.1	NC_020528.1	chrom	1069390	1069836	148	+	1		cytochrome C556	SM2011_RS19290														True	46	21	25		SM2011_RS19290|+1aa_GBK|prod|+43aa_chemg|NC_020528_1069390_1069836_+1_ATG_148	SM2011_RS19290|+1aa_GBK|prod|NC_020528_1069390_1069836_+1_ATG_148
CP004140.1:973322-973768:-	CP004140.1	NC_020528.1	chrom	973322	973768	148	-	3																		1	1	0		Smel_pSymA_pSymB_pRK415CHEMG|NC_020528_973768_973322_-3_TTG_148
CP004138.1:401800-402249:+	CP004138.1	NC_020527.1	pSymA	401800	402249	149	+	1		MucR family transcriptional regulator	SM2011_RS02035	Transcriptional regulator,MucR family	SM2011_a0748	True											True	27	10	17		SM2011_RS02035|GBK|prod|+40aa_chemg|NC_020527_401800_402249_+1_TTG_149	SM2011_RS02035|GBK|prod|NC_020527_401800_402249_+1_TTG_149
CP004140.1:878933-879382:-	CP004140.1	NC_020528.1	chrom	878933	879382	149	-	3		nucleoside deaminase	SM2011_RS18390	Putative tRNA-specific adenosine deaminase	SM2011_c00905	True
CP004140.1:675842-676291:-	CP004140.1	NC_020528.1	chrom	675842	676291	149	-	3		helix-turn-helix domain-containing protein	SM2011_RS17385	Putative transposase number 2 for insertion sequence ISRm30	SM2011_c02302
CP004139.1:1024486-1024935:+	CP004139.1	NC_020560.1	pSymB	1024486	1024935	149	+	1	not in RefSeq 2017			Putative transcriptional activator, LysR family	SM2011_b21359	True
CP004140.1:747348-747797:+	CP004140.1	NC_020528.1	chrom	747348	747797	149	+	3		flagellum biosynthesis repressor protein FlbT	SM2011_RS17780	Putative flagellin synthesis repressor protein	SM2011_c03051	True
CP004140.1:1257683-1258132:+	CP004140.1	NC_020528.1	chrom	1257683	1258132	149	+	2		DNA polymerase III subunit chi	SM2011_RS20200	Putative DNA polymerase III chi subunit	SM2011_c00586	True
CP004140.1:1069387-1069836:+	CP004140.1	NC_020528.1	chrom	1069387	1069836	149	+	1	not in RefSeq 2017			putative Cytochrome c556	SM2011_c00045
CP004140.1:1238142-1238591:-	CP004140.1	NC_020528.1	chrom	1238142	1238591	149	-	2		30S ribosomal protein S6	SM2011_RS20115	Putative 30S ribosomal protein S6	SM2011_c00568	True											True	22	8	14		SM2011_RS20115|GBK|geno|prod|chemg|NC_020528_1238591_1238142_-2_ATG_149	SM2011_RS20115|GBK|geno|prod|NC_020528_1238591_1238142_-2_ATG_149
CP004139.1:1288548-1288997:-	CP004139.1	NC_020560.1	pSymB	1288548	1288997	149	-	2		AcrB/AcrD/AcrF family protein	SM2011_RS12420	Hypothetical protein	SM2011_b20882	True
CP004140.1:2510628-2511077:-	CP004140.1	NC_020528.1	chrom	2510628	2511077	149	-	2		GatB/YqeY domain-containing protein	SM2011_RS26195	hypothetical protein	SM2011_c01568	True											True	50	21	29		SM2011_RS26195|GBK|geno|prod|chemg|NC_020528_2511077_2510628_-2_ATG_149	SM2011_RS26195|GBK|geno|prod|NC_020528_2511077_2510628_-2_ATG_149
CP004139.1:1620596-1621045:-	CP004139.1	NC_020560.1	pSymB	1620596	1621045	149	-	3		GFA family protein	SM2011_RS14040	Hypothetical protein	SM2011_b20606	True
CP004138.1:425124-425573:+	CP004138.1	NC_020527.1	pSymA	425124	425573	149	+	3		helix-turn-helix domain-containing protein	SM2011_RS02150	hypothetical protein	SM2011_a0781
CP004138.1:618100-618549:+	CP004138.1	NC_020527.1	pSymA	618100	618549	149	+	1		hypothetical protein	SM2011_RS32030	Hypothetical protein	SM2011_a1132	True												2	1	1		SM2011_RS32030|GBK|prod|+30aa_chemg|NC_020527_618100_618549_+1_ATG_149	SM2011_RS32030|GBK|prod|NC_020527_618100_618549_+1_ATG_149
CP004139.1:650648-651097:-	CP004139.1	NC_020560.1	pSymB	650648	651097	149	-	3		hypothetical protein	SM2011_RS09675	Hypothetical protein	SM2011_b21030	True
CP004140.1:3362636-3363085:-	CP004140.1	NC_020528.1	chrom	3362636	3363085	149	-	3		IS66 family insertion sequence hypothetical protein	SM2011_RS30185	Hypothetical protein	SM2011_c03751
CP004139.1:261443-261892:-	CP004139.1	NC_020560.1	pSymB	261443	261892	149	-	3		transcriptional regulator	SM2011_RS07820	hypothetical protein	SM2011_b20256	True												1	0	1			SM2011_RS07820|GBK|prod|NC_020560_261892_261443_-3_ATG_149
CP004140.1:1564953-1565402:+	CP004140.1	NC_020528.1	chrom	1564953	1565402	149	+	3		ubiquinone-binding protein	SM2011_RS21740	hypothetical protein	SM2011_c01038
CP004138.1:1136544-1136993:+	CP004138.1	NC_020527.1	pSymA	1136544	1136993	149	+	3		VOC family protein	SM2011_RS05545	hypothetical protein	SM2011_a2009	True
CP004140.1:1232734-1233186:+	CP004140.1	NC_020528.1	chrom	1232734	1233186	150	+	1		MarR family transcriptional regulator	SM2011_RS20085	Transcription regulator,MarR family	SM2011_c00562
CP004140.1:3288175-3288627:-	CP004140.1	NC_020528.1	chrom	3288175	3288627	150	-	1		Lrp/AsnC family transcriptional regulator	SM2011_RS29825	Transcription regulator AsnC family	SM2011_c02504
CP004140.1:2949652-2950104:-	CP004140.1	NC_020528.1	chrom	2949652	2950104	150	-	1		protein TolR	SM2011_RS28340	Putative transport transmembrane protein	SM2011_c03957	True											True	48	24	24		SM2011_RS28340|GBK|geno|prod|+1aa_chemg|NC_020528_2950104_2949652_-1_ATG_150	SM2011_RS28340|GBK|geno|prod|NC_020528_2950104_2949652_-1_ATG_150
CP004140.1:301984-302436:+	CP004140.1	NC_020528.1	chrom	301984	302436	150	+	1		DoxX family protein	SM2011_RS15680	putative transmembrane protein	SM2011_c00346
CP004140.1:819832-820284:-	CP004140.1	NC_020528.1	chrom	819832	820284	150	-	1	not in RefSeq 2017			putative transmembrane protein	SM2011_c00800
CP004139.1:1285218-1285670:-	CP004139.1	NC_020560.1	pSymB	1285218	1285670	150	-	2		host attachment protein	SM2011_RS12405	Putative protein required for attachment to host cells	SM2011_b20879	True												1	0	1			SM2011_RS12405|GBK|prod|NC_020560_1285670_1285218_-2_GTG_150
CP004140.1:1531285-1531737:-	CP004140.1	NC_020528.1	chrom	1531285	1531737	150	-	1		phosphoribosyl-AMP cyclohydrolase	SM2011_RS21565	Putative phosphoribosyl-AMP cyclohydrolase	SM2011_c01004	True											True	4	0	4			SM2011_RS21565|GBK|geno|prod|NC_020528_1531737_1531285_-1_ATG_150
CP004140.1:2667204-2667656:+	CP004140.1	NC_020528.1	chrom	2667204	2667656	150	+	3	not in RefSeq 2017			Putative organic hydroperoxide resistance transcriptional regulator	SM2011_c01945
CP004139.1:1029189-1029641:-	CP004139.1	NC_020560.1	pSymB	1029189	1029641	150	-	2		DUF2231 domain-containing protein	SM2011_RS11300	putative membrane protein	SM2011_b21365	True
CP004138.1:697724-698176:-	CP004138.1	NC_020527.1	pSymA	697724	698176	150	-	2		cytochrome c	SM2011_RS03470	NorC nitric oxide reductase,small subunit	SM2011_a1276	True
CP004140.1:1433878-1434330:+	CP004140.1	NC_020528.1	chrom	1433878	1434330	150	+	1		DUF2155 domain-containing protein	SM2011_RS21025	hypothetical protein	SM2011_c01347	True												5	0	5			SM2011_RS21025|GBK|geno|prod|NC_020528_1433878_1434330_+1_ATG_150
CP004138.1:578900-579352:+	CP004138.1	NC_020527.1	pSymA	578900	579352	150	+	2		hypothetical protein	SM2011_RS02895	hypothetical protein	SM2011_a1058
CP004138.1:1037352-1037804:-	CP004138.1	NC_020527.1	pSymA	1037352	1037804	150	-	1		hypothetical protein	SM2011_RS32255	Hypothetical protein	SM2011_a1832
CP004139.1:1305420-1305872:+	CP004139.1	NC_020560.1	pSymB	1305420	1305872	150	+	3		hypothetical protein	SM2011_RS12495	Hypothetical protein	SM2011_b20897	True
CP004139.1:1321042-1321494:+	CP004139.1	NC_020560.1	pSymB	1321042	1321494	150	+	1		hypothetical protein	SM2011_RS33025	Hypothetical protein	SM2011_b20913	True
CP004140.1:346264-346716:-	CP004140.1	NC_020528.1	chrom	346264	346716	150	-	1		PaaI family thioesterase	SM2011_RS15925	hypothetical protein	SM2011_c00396	True
CP004138.1:1035972-1036424:+	CP004138.1	NC_020527.1	pSymA	1035972	1036424	150	+	3	not in RefSeq 2017			hypothetical protein	SM2011_a6428
CP004140.1:1108964-1109416:+	CP004140.1	NC_020528.1	chrom	1108964	1109416	150	+	2		cytochrome c-type biogenesis protein CcmE	SM2011_RS19510	Cytochrome C-type biogenesis transmembrane protein	SM2011_c02362												True	24	12	12		SM2011_RS19510|GBK|geno|prod|chemg|NC_020528_1108964_1109416_+2_ATG_150	SM2011_RS19510|GBK|geno|prod|NC_020528_1108964_1109416_+2_ATG_150
CP004138.1:441293-441748:+	CP004138.1	NC_020527.1	pSymA	441293	441748	151	+	2		transcriptional regulator	SM2011_RS02235	SyrB3 regulator	SM2011_a0806	True											True	32	3	29		SM2011_RS02235|GBK|prod|+51aa_chemg|NC_020527_441293_441748_+2_ATG_151	SM2011_RS02235|GBK|prod|NC_020527_441293_441748_+2_ATG_151
CP004138.1:879526-879981:-	CP004138.1	NC_020527.1	pSymA	879526	879981	151	-	3		transcriptional regulator	SM2011_RS04355	SyrB2 regulator	SM2011_a1586	True											True	42	7	35		SM2011_RS04355|GBK|prod|+2aa_chemg|NC_020527_879981_879526_-3_ATG_151	SM2011_RS04355|GBK|prod|NC_020527_879981_879526_-3_ATG_151
CP004138.1:956267-956722:-	CP004138.1	NC_020527.1	pSymA	956267	956722	151	-	2		transcriptional regulator	SM2011_RS04665	SyrB1 regulator	SM2011_a1698	True											True	15	3	12		SM2011_RS04665|GBK|prod|+2aa_chemg|NC_020527_956722_956267_-2_ATG_151	SM2011_RS04665|GBK|prod|NC_020527_956722_956267_-2_ATG_151
CP004140.1:458432-458887:-	CP004140.1	NC_020528.1	chrom	458432	458887	151	-	3	not in RefSeq 2017			Putative transposase	SM2011_c01394
CP004140.1:3018576-3019031:+	CP004140.1	NC_020528.1	chrom	3018576	3019031	151	+	3		NfeD family protein	SM2011_RS28660	putative transmembrane protein	SM2011_c04021	True											True	4	0	4			SM2011_RS28660|GBK|geno|prod|NC_020528_3018576_3019031_+3_ATG_151
CP004139.1:885022-885477:+	CP004139.1	NC_020560.1	pSymB	885022	885477	151	+	1		hypothetical protein	SM2011_RS10660	Putative L-fucose mutarotase	SM2011_b21302	True											True	58	21	37		SM2011_RS10660|GBK|prod|+7aa_chemg|NC_020560_885022_885477_+1_ATG_151	SM2011_RS10660|GBK|prod|NC_020560_885022_885477_+1_ATG_151
CP004140.1:3489406-3489861:-	CP004140.1	NC_020528.1	chrom	3489406	3489861	151	-	1		Crp/Fnr family transcriptional regulator	SM2011_RS30715	hypothetical protein	SM2011_c03819	True												4	2	2		SM2011_RS30715|GBK|geno|prod|chemg|NC_020528_3489861_3489406_-1_TTG_151	SM2011_RS30715|GBK|geno|prod|NC_020528_3489861_3489406_-1_TTG_151
CP004140.1:1414135-1414590:-	CP004140.1	NC_020528.1	chrom	1414135	1414590	151	-	1		DUF983 domain-containing protein	SM2011_RS20935	hypothetical protein	SM2011_c01366	True
CP004140.1:2545726-2546181:+	CP004140.1	NC_020528.1	chrom	2545726	2546181	151	+	1		enoyl-CoA hydratase	SM2011_RS26380	hypothetical protein	SM2011_c02696												True	7	3	4		SM2011_RS26380|GBK|geno|prod|chemg|NC_020528_2545726_2546181_+1_ATG_151	SM2011_RS26380|GBK|geno|prod|NC_020528_2545726_2546181_+1_ATG_151
CP004139.1:1335364-1335819:+	CP004139.1	NC_020560.1	pSymB	1335364	1335819	151	+	1		hypothetical protein	SM2011_RS33085	Hypothetical protein	SM2011_b21403
CP004138.1:628033-628488:-	CP004138.1	NC_020527.1	pSymA	628033	628488	151	-	3		pyridoxamine 5'-phosphate oxidase family protein	SM2011_RS03135	hypothetical protein	SM2011_a1151	True
CP004140.1:633650-634105:+	CP004140.1	NC_020528.1	chrom	633650	634105	151	+	2		Rrf2 family transcriptional regulator	SM2011_RS17210	hypothetical protein	SM2011_c02267	True
CP004140.1:2953808-2954263:-	CP004140.1	NC_020528.1	chrom	2953808	2954263	151	-	3		tol-pal system-associated acyl-CoA thioesterase	SM2011_RS28355	hypothetical protein	SM2011_c03960	True												2	1	1		SM2011_RS28355|GBK|geno|prod|chemg|NC_020528_2954263_2953808_-3_ATG_151	SM2011_RS28355|GBK|geno|prod|NC_020528_2954263_2953808_-3_ATG_151
CP004138.1:1113183-1113638:+	CP004138.1	NC_020527.1	pSymA	1113183	1113638	151	+	3		transcriptional regulator	SM2011_RS05410	hypothetical protein	SM2011_a1960	True
CP004138.1:1102051-1102506:-	CP004138.1	NC_020527.1	pSymA	1102051	1102506	151	-	3	not in RefSeq 2017			Hypothetical protein	SM2011_a1943	True
CP004140.1:984574-985029:+	CP004140.1	NC_020528.1	chrom	984574	985029	151	+	1	not in RefSeq 2017, protein detected by proteomics			hypothetical protein	SM2011_c00002	True											True	5	0	5			SM2011_RS18880_-11aa_GBK|geno|prod|NC_020528_984574_985029_+1_GTG_151
CP004138.1:670744-671199:-	CP004138.1	NC_020527.1	pSymA	670744	671199	151	-	3		pyridoxamine 5'-phosphate oxidase family protein	SM2011_RS03330	FixM flavoprotein oxidoreductase	SM2011_a1223	True												2	0	2			SM2011_RS03330|GBK|prod|NC_020527_671199_670744_-3_ATG_151
CP004140.1:1663998-1664453:+	CP004140.1	NC_020528.1	chrom	1663998	1664453	151	+	3		hypothetical protein	SM2011_RS22180	Conserved hypothetical transmembrane protein	SM2011_c02054													7	2	5		SM2011_RS22180|GBK|geno|prod|chemg|NC_020528_1663998_1664453_+3_ATG_151	SM2011_RS22180|GBK|geno|prod|NC_020528_1663998_1664453_+3_ATG_151
CP004138.1:558205-558660:-	CP004138.1	NC_020527.1	pSymA	558205	558660	151	-	3		CopG family transcriptional regulator	SM2011_RS02760															1	0	1			SM2011_RS02760|+34aa_GBK|prod|NC_020527_558660_558205_-3_ATG_151
CP004140.1:1111504-1111959:+	CP004140.1	NC_020528.1	chrom	1111504	1111959	151	+	1		cytochrome c-type biogenesis protein CcmH	SM2011_RS19520															3	0	3			SM2011_RS19520|+18aa_GBK|prod|NC_020528_1111504_1111959_+1_ATG_151
CP004140.1:2724653-2725108:+	CP004140.1	NC_020528.1	chrom	2724653	2725108	151	+	2																		1	1	0		Smel_pSymA_pSymB_pRK415ORF|NC_020528_2724653_2725108_+2_ATG_151
CP004139.1:1445263-1445721:-	CP004139.1	NC_020560.1	pSymB	1445263	1445721	152	-	1		hypothetical protein	SM2011_RS13230	Three-component system protein,involved in exopolysaccharide production,motility and membrane stress response	SM2011_b21521	True
CP004140.1:3396876-3397334:+	CP004140.1	NC_020528.1	chrom	3396876	3397334	152	+	3		IS66 family insertion sequence hypothetical protein	SM2011_RS30310	Putative transposase number 1 for insertion sequence ISRm28	SM2011_c03278
CP004139.1:758138-758596:-	CP004139.1	NC_020560.1	pSymB	758138	758596	152	-	3		XRE family transcriptional regulator	SM2011_RS10135	Putative transcriptional regulator	SM2011_b21117	True											True	43	17	26		SM2011_RS10135|GBK|prod|chemg|NC_020560_758596_758138_-3_ATG_152	SM2011_RS10135|GBK|prod|NC_020560_758596_758138_-3_ATG_152
CP004140.1:151452-151910:+	CP004140.1	NC_020528.1	chrom	151452	151910	152	+	3		cytidine deaminase	SM2011_RS14980	Putative cytidine deaminase	SM2011_c04124	True												6	3	3		SM2011_RS14980|GBK|geno|prod|chemg|NC_020528_151452_151910_+3_ATG_152	SM2011_RS14980|GBK|geno|prod|NC_020528_151452_151910_+3_ATG_152
CP004138.1:845008-845466:-	CP004138.1	NC_020527.1	pSymA	845008	845466	152	-	3	not in RefSeq 2017			NuoA2 NADH:quinone oxidoreductase subunit A 2	SM2011_a1533
CP004140.1:417339-417797:-	CP004140.1	NC_020528.1	chrom	417339	417797	152	-	2		carbon monoxide dehydrogenase	SM2011_RS16290	hypothetical protein	SM2011_c01132
CP004138.1:1027908-1028366:-	CP004138.1	NC_020527.1	pSymA	1027908	1028366	152	-	1		DoxX family protein	SM2011_RS05000	hypothetical protein	SM2011_a1817	True
CP004139.1:1043587-1044045:-	CP004139.1	NC_020560.1	pSymB	1043587	1044045	152	-	1		GFA family protein	SM2011_RS11365	Hypothetical protein	SM2011_b21378	True
CP004140.1:390626-391084:+	CP004140.1	NC_020528.1	chrom	390626	391084	152	+	2		Rrf2 family transcriptional regulator	SM2011_RS16145	hypothetical protein	SM2011_c01160	True
CP004138.1:313967-314425:+	CP004138.1	NC_020527.1	pSymA	313967	314425	152	+	2	not in RefSeq 2017			Hypothetical protein	SM2011_a0590
CP004138.1:923533-923991:-	CP004138.1	NC_020527.1	pSymA	923533	923991	152	-	3	not in RefSeq 2017			hypothetical protein	SM2011_a6371	True
CP004140.1:1979908-1980369:+	CP004140.1	NC_020528.1	chrom	1979908	1980369	153	+	1		tRNA (cytidine(34)-2'-O)-methyltransferase	SM2011_RS23665	Putative tRNA/rRNA methyltransferase	SM2011_c00184
CP004138.1:598823-599284:+	CP004138.1	NC_020527.1	pSymA	598823	599284	153	+	2		MarC family protein	SM2011_RS03000	putative transmembrane protein	SM2011_a1096	True
CP004139.1:1414912-1415373:-	CP004139.1	NC_020560.1	pSymB	1414912	1415373	153	-	1		Lrp/AsnC family transcriptional regulator	SM2011_RS13090	Putative transcriptional regulator,asnC family protein	SM2011_b21493	True
CP004140.1:1000919-1001380:+	CP004140.1	NC_020528.1	chrom	1000919	1001380	153	+	2		ribonuclease H	SM2011_RS18970	putative ribonuclease HI protein	SM2011_c00018	True												4	2	2		SM2011_RS18970|GBK|geno|prod|+43aa_chemg|NC_020528_1000919_1001380_+2_ATG_153	SM2011_RS18970|GBK|geno|prod|NC_020528_1000919_1001380_+2_ATG_153
CP004139.1:751764-752225:+	CP004139.1	NC_020560.1	pSymB	751764	752225	153	+	3		MaoC family dehydratase	SM2011_RS10100	Putative MaoC-like (monoamine oxidase-like) protein,similar to NodN	SM2011_b21110	True
CP004140.1:1760721-1761182:+	CP004140.1	NC_020528.1	chrom	1760721	1761182	153	+	3		Lrp/AsnC family transcriptional regulator	SM2011_RS22635	putative leucine-responsive transcriptional regulator,AsnC family	SM2011_c01168
CP004140.1:2309047-2309508:-	CP004140.1	NC_020528.1	chrom	2309047	2309508	153	-	1		N-acetyltransferase	SM2011_RS25300	Putative acetyltransferase	SM2011_c01462
CP004140.1:1322711-1323172:+	CP004140.1	NC_020528.1	chrom	1322711	1323172	153	+	2		6,7-dimethyl-8-ribityllumazine synthase	SM2011_RS20495	putative 6,7-dimethyl-8-ribityllumazine synthase	SM2011_c01777	True
CP004140.1:604055-604516:+	CP004140.1	NC_020528.1	chrom	604055	604516	153	+	2		carboxymuconolactone decarboxylase family protein	SM2011_RS17065	hypothetical protein	SM2011_c02239
CP004138.1:619519-619980:+	CP004138.1	NC_020527.1	pSymA	619519	619980	153	+	1		hypothetical protein	SM2011_RS03095	Hypothetical protein	SM2011_a1136	True
CP004140.1:517000-517461:-	CP004140.1	NC_020528.1	chrom	517000	517461	153	-	1		hypothetical protein	SM2011_RS16695	Hypothetical protein	SM2011_c02178
CP004140.1:3192999-3193460:-	CP004140.1	NC_020528.1	chrom	3192999	3193460	153	-	2		PIN domain-containing protein	SM2011_RS29410	hypothetical protein	SM2011_c03137	True
CP004139.1:37331-37792:+	CP004139.1	NC_020560.1	pSymB	37331	37792	153	+	2		tripartite tricarboxylate transporter TctB family protein	SM2011_RS06725	hypothetical protein	SM2011_b20026	True
CP004140.1:2199324-2199785:+	CP004140.1	NC_020528.1	chrom	2199324	2199785	153	+	3		type II toxin-antitoxin system HicB family antitoxin	SM2011_RS24760	Hypothetical protein	SM2011_c04269													4	2	2		SM2011_RS24760|GBK|geno|prod|chemg|NC_020528_2199324_2199785_+3_ATG_153	SM2011_RS24760|GBK|geno|prod|NC_020528_2199324_2199785_+3_ATG_153
CP004140.1:689308-689769:-	CP004140.1	NC_020528.1	chrom	689308	689769	153	-	1		YbaK/EbsC family protein	SM2011_RS17485	hypothetical protein	SM2011_c02318	True											True	8	4	4		SM2011_RS17485|GBK|geno|prod|+3aa_chemg|NC_020528_689769_689308_-1_ATG_153	SM2011_RS17485|GBK|geno|prod|NC_020528_689769_689308_-1_ATG_153
CP004139.1:1288038-1288499:-	CP004139.1	NC_020560.1	pSymB	1288038	1288499	153	-	2		CopG family transcriptional regulator	SM2011_RS12415	Conserved hypothetical exported protein	SM2011_b20881	True											True	33	12	21		SM2011_RS12415|GBK|prod|chemg|NC_020560_1288499_1288038_-2_ATG_153	SM2011_RS12415|GBK|prod|NC_020560_1288499_1288038_-2_ATG_153
CP004140.1:3043511-3043972:-	CP004140.1	NC_020528.1	chrom	3043511	3043972	153	-	3		heat-shock protein IbpA	SM2011_RS28745														True	51	26	25		SM2011_RS28745|+5aa_GBK|prod|NC_020528_3043972_3043511_-3_ATG_153	SM2011_RS28745|+5aa_GBK|prod|NC_020528_3043972_3043511_-3_ATG_153
CP004140.1:806547-807011:+	CP004140.1	NC_020528.1	chrom	806547	807011	154	+	3		protein aau3	SM2011_RS18025	Transcriptional regulator of the iron limitation response	SM2011_c00785	True											True	24	12	12		SM2011_RS18025|GBK|geno|prod|chemg|NC_020528_806547_807011_+3_ATG_154	SM2011_RS18025|GBK|geno|prod|NC_020528_806547_807011_+3_ATG_154
CP004140.1:2244132-2244596:-	CP004140.1	NC_020528.1	chrom	2244132	2244596	154	-	2		Lrp/AsnC family transcriptional regulator	SM2011_RS24975	Transcription regulator,AsnC family	SM2011_c01403
CP004140.1:2657489-2657953:-	CP004140.1	NC_020528.1	chrom	2657489	2657953	154	-	3		urease accessory protein UreE	SM2011_RS26910	Putative urease accessory protein	SM2011_c01832	True												1	0	1			SM2011_RS26910|GBK|geno|prod|NC_020528_2657953_2657489_-3_GTG_154
CP004140.1:1312143-1312607:-	CP004140.1	NC_020528.1	chrom	1312143	1312607	154	-	2		RDD family protein	SM2011_RS20435	putative transmembrane protein	SM2011_c01765	True
CP004140.1:3393482-3393946:+	CP004140.1	NC_020528.1	chrom	3393482	3393946	154	+	2		recombinase	SM2011_RS34125	Putative recombinase	SM2011_c05014
CP004140.1:409775-410239:-	CP004140.1	NC_020528.1	chrom	409775	410239	154	-	3		PTS IIA-like nitrogen-regulatory protein PtsN	SM2011_RS16245	putative nitrogen regulatory IIA protein	SM2011_c01141	True											True	56	22	34		SM2011_RS16245|GBK|geno|prod|chemg|NC_020528_410239_409775_-3_ATG_154	SM2011_RS16245|GBK|geno|prod|NC_020528_410239_409775_-3_ATG_154
CP004140.1:2571621-2572085:-	CP004140.1	NC_020528.1	chrom	2571621	2572085	154	-	2		NADPH-dependent 7-cyano-7-deazaguanine reductase QueF	SM2011_RS33905	putative NADPH-dependent 7-cyano-7-deazaguanine reductase	SM2011_c02723	True											True	8	1	7		SM2011_RS33905|GBK|geno|chemg|NC_020528_2572085_2571621_-2_ATG_154	SM2011_RS33905|GBK|geno|NC_020528_2572085_2571621_-2_ATG_154
CP004139.1:844535-844999:+	CP004139.1	NC_020560.1	pSymB	844535	844999	154	+	2		Crp/Fnr family transcriptional regulator	SM2011_RS10500	Putative cyclic nucleotide-binding protein	SM2011_b21270	True
CP004140.1:2106106-2106570:-	CP004140.1	NC_020528.1	chrom	2106106	2106570	154	-	1	not in RefSeq 2017			putative cobalamin biosynthesis protein	SM2011_c04285	True
CP004140.1:1350751-1351215:-	CP004140.1	NC_020528.1	chrom	1350751	1351215	154	-	1		50S ribosomal protein L13	SM2011_RS20645	putative 50S ribosomal protein L13	SM2011_c01804	True											True	33	9	24		SM2011_RS20645|GBK|geno|prod|+63aa_chemg|NC_020528_1351215_1350751_-1_ATG_154	SM2011_RS20645|GBK|geno|prod|NC_020528_1351215_1350751_-1_ATG_154
CP004140.1:1617769-1618233:+	CP004140.1	NC_020528.1	chrom	1617769	1618233	154	+	1		beta-hydroxyacyl-ACP dehydratase	SM2011_RS21990	putative 3R-hydroxymyristoyl-acyl carrier protein dehydratase	SM2011_c02092	True
CP004140.1:2174828-2175292:-	CP004140.1	NC_020528.1	chrom	2174828	2175292	154	-	3		hypothetical protein	SM2011_RS24625	Hypothetical protein	SM2011_c04186
CP004140.1:1606149-1606613:-	CP004140.1	NC_020528.1	chrom	1606149	1606613	154	-	2		RidA family protein	SM2011_RS21935	hypothetical protein	SM2011_c02103												True	31	7	24		SM2011_RS21935|GBK|geno|prod|chemg|NC_020528_1606613_1606149_-2_ATG_154	SM2011_RS21935|GBK|geno|prod|NC_020528_1606613_1606149_-2_ATG_154
CP004139.1:1621042-1621506:-	CP004139.1	NC_020560.1	pSymB	1621042	1621506	154	-	1		SRPBCC domain-containing protein	SM2011_RS14045	hypothetical protein	SM2011_b20607	True
CP004140.1:684840-685304:-	CP004140.1	NC_020528.1	chrom	684840	685304	154	-	2	not in RefSeq 2017			Hypothetical protein	SM2011_c02313
CP004140.1:2894254-2894718:+	CP004140.1	NC_020528.1	chrom	2894254	2894718	154	+	1		AsnC family transcriptional regulator	SM2011_RS28085														True	6	3	3		SM2011_RS28085|+11aa_GBK|prod|NC_020528_2894254_2894718_+1_ATG_154	SM2011_RS28085|+11aa_GBK|prod|NC_020528_2894254_2894718_+1_ATG_154
CP004140.1:1207167-1207631:-	CP004140.1	NC_020528.1	chrom	1207167	1207631	154	-	2		NUDIX domain-containing protein	SM2011_RS19965														True	9	1	8		SM2011_RS19965|+5aa_GBK|-1aa_prod|NC_020528_1207631_1207167_-2_ATG_154	SM2011_RS19965|+5aa_GBK|-1aa_prod|NC_020528_1207631_1207167_-2_ATG_154
CP004138.1:1141957-1142424:-	CP004138.1	NC_020527.1	pSymA	1141957	1142424	155	-	3		MarR family transcriptional regulator	SM2011_RS05580	Transcriptional regulator	SM2011_a2020	True												6	3	3		SM2011_RS05580|GBK|prod|chemg|NC_020527_1142424_1141957_-3_ATG_155	SM2011_RS05580|GBK|prod|NC_020527_1142424_1141957_-3_ATG_155
CP004139.1:385108-385575:-	CP004139.1	NC_020560.1	pSymB	385108	385575	155	-	1		TRAP transporter small permease	SM2011_RS08400	Putative TRAP-type transporter,small permease component	SM2011_b20373	True
CP004140.1:2143946-2144413:-	CP004140.1	NC_020528.1	chrom	2143946	2144413	155	-	3		BA14K family protein	SM2011_RS24455	putative transmembrane signal peptide protein	SM2011_c04336												True	8	1	7		SM2011_RS24455|GBK|geno|prod|NC_020528_2144413_2143946_-3_ATG_155	SM2011_RS24455|GBK|geno|prod|NC_020528_2144413_2143946_-3_ATG_155
CP004140.1:1071586-1072053:-	CP004140.1	NC_020528.1	chrom	1071586	1072053	155	-	1	not in RefSeq 2017			putative transcriptional regulator	SM2011_c00109
CP004140.1:2514436-2514903:+	CP004140.1	NC_020528.1	chrom	2514436	2514903	155	+	1		NAD(P)-dependent oxidoreductase	SM2011_RS33875	Putative oxidoreductase	SM2011_c01572
CP004140.1:1270760-1271227:-	CP004140.1	NC_020528.1	chrom	1270760	1271227	155	-	3		molybdopterin synthase catalytic subunit	SM2011_RS20265	putative molybdopterin MPT converting factor,subunit 2 protein	SM2011_c00599	True
CP004140.1:1888579-1889046:+	CP004140.1	NC_020528.1	chrom	1888579	1889046	155	+	1		peroxiredoxin	SM2011_RS23270	Putative bacterioferritin comigratory protein	SM2011_c00524												True	16	4	12		SM2011_RS23270|GBK|geno|prod|+2aa_chemg|NC_020528_1888579_1889046_+1_ATG_155	SM2011_RS23270|GBK|geno|prod|NC_020528_1888579_1889046_+1_ATG_155
CP004140.1:1350281-1350748:-	CP004140.1	NC_020528.1	chrom	1350281	1350748	155	-	3		30S ribosomal protein S9	SM2011_RS20640	putative 30S ribosomal protein S9	SM2011_c01803	True											True	101	39	62		SM2011_RS20640|GBK|geno|prod|+81aa_chemg|NC_020528_1350748_1350281_-3_ATG_155	SM2011_RS20640|GBK|geno|prod|NC_020528_1350748_1350281_-3_ATG_155
CP004140.1:1758936-1759403:+	CP004140.1	NC_020528.1	chrom	1758936	1759403	155	+	3		DUF1203 domain-containing protein	SM2011_RS22625	hypothetical protein	SM2011_c01170
CP004139.1:1240568-1241035:-	CP004139.1	NC_020560.1	pSymB	1240568	1241035	155	-	3		DUF1801 domain-containing protein	SM2011_RS12210	Hypothetical protein	SM2011_b21005	True
CP004139.1:636623-637090:-	CP004139.1	NC_020560.1	pSymB	636623	637090	155	-	3		hypothetical protein	SM2011_RS09615	Hypothetical protein	SM2011_b21013	True
CP004139.1:1289181-1289648:-	CP004139.1	NC_020560.1	pSymB	1289181	1289648	155	-	2		hypothetical protein	SM2011_RS12425	Hypothetical protein	SM2011_b20883	True
CP004140.1:2772523-2772990:-	CP004140.1	NC_020528.1	chrom	2772523	2772990	155	-	1		hypothetical protein	SM2011_RS27485	hypothetical protein	SM2011_c02351	True											True	12	6	6		SM2011_RS27485|GBK|geno|prod|+111aa_chemg|NC_020528_2772990_2772523_-1_ATG_155	SM2011_RS27485|GBK|geno|prod|NC_020528_2772990_2772523_-1_ATG_155
CP004138.1:1219818-1220285:+	CP004138.1	NC_020527.1	pSymA	1219818	1220285	155	+	3		transcriptional regulator	SM2011_RS05945	hypothetical protein	SM2011_a2167	True												1	0	1			SM2011_RS05945|GBK|-15aa_prod|NC_020527_1219818_1220285_+3_TTG_155
CP004140.1:2489759-2490226:+	CP004140.1	NC_020528.1	chrom	2489759	2490226	155	+	2		VOC family protein	SM2011_RS26095	hypothetical protein	SM2011_c01550												True	6	1	5		SM2011_RS26095|GBK|geno|prod|chemg|NC_020528_2489759_2490226_+2_ATG_155	SM2011_RS26095|GBK|geno|prod|NC_020528_2489759_2490226_+2_ATG_155
CP004140.1:1103270-1103737:+	CP004140.1	NC_020528.1	chrom	1103270	1103737	155	+	2		YcgN family cysteine cluster protein	SM2011_RS19470	hypothetical protein	SM2011_c00064	True
CP004138.1:452518-452985:+	CP004138.1	NC_020527.1	pSymA	452518	452985	155	+	1	not in RefSeq 2017			Hypothetical protein	SM2011_a0824	True
CP004140.1:706766-707233:+	CP004140.1	NC_020528.1	chrom	706766	707233	155	+	2		chemotaxis protein CheW	SM2011_RS17565	Chemotaxis protein	SM2011_c03008
CP004139.1:29540-30010:+	CP004139.1	NC_020560.1	pSymB	29540	30010	156	+	2		Lrp/AsnC family transcriptional regulator	SM2011_RS06700	Putative transcriptional regulator	SM2011_b20021	True
CP004139.1:1552000-1552470:+	CP004139.1	NC_020560.1	pSymB	1552000	1552470	156	+	1		alpha-D-ribose 1-methylphosphonate 5-triphosphate synthase subunit PhnG	SM2011_RS13725	putative phosphonate metabolism protein PhnG	SM2011_b20759
CP004140.1:2314977-2315447:-	CP004140.1	NC_020528.1	chrom	2314977	2315447	156	-	2	not in RefSeq 2017			putative chemotaxis protein	SM2011_c01468
CP004140.1:218733-219203:+	CP004140.1	NC_020528.1	chrom	218733	219203	156	+	3		N-acetyltransferase	SM2011_RS15290	Putative acetyltransferase	SM2011_c02865
CP004140.1:1541766-1542236:+	CP004140.1	NC_020528.1	chrom	1541766	1542236	156	+	3		N-acetyltransferase	SM2011_RS21630	Putative acetyltransferase	SM2011_c01017													2	0	2			SM2011_RS21630|GBK|geno|prod|NC_020528_1541766_1542236_+3_ATG_156
CP004140.1:1487885-1488355:+	CP004140.1	NC_020528.1	chrom	1487885	1488355	156	+	2		50S ribosomal protein L15	SM2011_RS21335	putative 50S ribosomal protein L15	SM2011_c01290	True											True	90	40	50		SM2011_RS21335|GBK|geno|prod|chemg|NC_020528_1487885_1488355_+2_ATG_156	SM2011_RS21335|GBK|geno|prod|NC_020528_1487885_1488355_+2_ATG_156
CP004140.1:1474606-1475076:+	CP004140.1	NC_020528.1	chrom	1474606	1475076	156	+	1		30S ribosomal protein S7	SM2011_RS21220	putative 30S ribosomal protein S7	SM2011_c01313	True											True	55	17	38		SM2011_RS21220|GBK|geno|prod|chemg|NC_020528_1474606_1475076_+1_ATG_156	SM2011_RS21220|GBK|geno|prod|NC_020528_1474606_1475076_+1_ATG_156
CP004140.1:1701276-1701746:+	CP004140.1	NC_020528.1	chrom	1701276	1701746	156	+	3		leucine-responsive regulatory protein	SM2011_RS22305	Leucine-responsive regulatory protein,AsnC family	SM2011_c01223	True
CP004140.1:507612-508082:-	CP004140.1	NC_020528.1	chrom	507612	508082	156	-	2		aminoacyl-tRNA deacylase	SM2011_RS16650	hypothetical protein	SM2011_c01705
CP004140.1:2150980-2151450:-	CP004140.1	NC_020528.1	chrom	2150980	2151450	156	-	1		ATPase	SM2011_RS24495	hypothetical protein	SM2011_c04161
CP004138.1:233225-233695:+	CP004138.1	NC_020527.1	pSymA	233225	233695	156	+	2		hypothetical protein	SM2011_RS01175	Hypothetical protein	SM2011_a0433	True
CP004138.1:378834-379304:+	CP004138.1	NC_020527.1	pSymA	378834	379304	156	+	3		hypothetical protein	SM2011_RS01910	Hypothetical protein	SM2011_a0699	True
CP004140.1:2546178-2546648:+	CP004140.1	NC_020528.1	chrom	2546178	2546648	156	+	3		MaoC family dehydratase	SM2011_RS26385	hypothetical protein	SM2011_c02697
CP004140.1:2245618-2246088:-	CP004140.1	NC_020528.1	chrom	2245618	2246088	156	-	1		transcriptional regulator	SM2011_RS24985	hypothetical protein	SM2011_c01493	True
CP004138.1:13227-13700:+	CP004138.1	NC_020527.1	pSymA	13227	13700	157	+	3	not in RefSeq 2017			TRm2011-2b transposase	SM2011_a0020
CP004138.1:1154951-1155424:+	CP004138.1	NC_020527.1	pSymA	1154951	1155424	157	+	2	not in RefSeq 2017			TRm2011-2b transposase	SM2011_a2045
CP004138.1:1338682-1339155:+	CP004138.1	NC_020527.1	pSymA	1338682	1339155	157	+	1	not in RefSeq 2017			TRm2011-2b transposase	SM2011_a2375
CP004140.1:1370274-1370747:-	CP004140.1	NC_020528.1	chrom	1370274	1370747	157	-	2		MarR family transcriptional regulator	SM2011_RS20725	Transcription regulator MarR family	SM2011_c01908	True											True	8	3	5		SM2011_RS20725|GBK|geno|prod|chemg|NC_020528_1370747_1370274_-2_ATG_157	SM2011_RS20725|GBK|geno|prod|NC_020528_1370747_1370274_-2_ATG_157
CP004139.1:676929-677402:+	CP004139.1	NC_020560.1	pSymB	676929	677402	157	+	3	not in RefSeq 2017			Putative transposase of insertion sequence ISRm10-1	SM2011_b21046
CP004140.1:60108-60581:-	CP004140.1	NC_020528.1	chrom	60108	60581	157	-	2		DUF2628 domain-containing protein	SM2011_RS14580	putative transmembrane protein	SM2011_c02573	True												4	2	2		SM2011_RS14580|GBK|geno|prod|+90aa_chemg|NC_020528_60581_60108_-2_ATG_157	SM2011_RS14580|GBK|geno|prod|NC_020528_60581_60108_-2_ATG_157
CP004140.1:1516241-1516714:-	CP004140.1	NC_020528.1	chrom	1516241	1516714	157	-	3		isoprenylcysteine carboxylmethyltransferase family protein	SM2011_RS21495	putative transmembrane protein	SM2011_c01259	True
CP004140.1:1318213-1318686:+	CP004140.1	NC_020528.1	chrom	1318213	1318686	157	+	1		transcriptional regulator NrdR	SM2011_RS20465	Putative transcriptional repressor	SM2011_c01771	True
CP004140.1:587338-587811:+	CP004140.1	NC_020528.1	chrom	587338	587811	157	+	1		activator of HSP90 ATPase	SM2011_RS17005	hypothetical protein	SM2011_c02226
CP004139.1:40950-41423:+	CP004139.1	NC_020560.1	pSymB	40950	41423	157	+	3		carboxymuconolactone decarboxylase family protein	SM2011_RS06740	hypothetical protein	SM2011_b20029	True
CP004140.1:338538-339011:-	CP004140.1	NC_020528.1	chrom	338538	339011	157	-	2		Cys-tRNA(Pro) deacylase	SM2011_RS15870	hypothetical protein	SM2011_c00385												True	6	3	3		SM2011_RS15870|GBK|geno|prod|chemg|NC_020528_339011_338538_-2_ATG_157	SM2011_RS15870|GBK|geno|prod|NC_020528_339011_338538_-2_ATG_157
CP004140.1:3111781-3112254:+	CP004140.1	NC_020528.1	chrom	3111781	3112254	157	+	1		CYTH domain-containing protein	SM2011_RS29060	hypothetical protein	SM2011_c03154
CP004140.1:3056064-3056537:+	CP004140.1	NC_020528.1	chrom	3056064	3056537	157	+	3		DUF1579 domain-containing protein	SM2011_RS28815	Hypothetical protein	SM2011_c04053
CP004139.1:427543-428016:-	CP004139.1	NC_020560.1	pSymB	427543	428016	157	-	1		DUF2269 domain-containing protein	SM2011_RS08595	Hypothetical protein	SM2011_b20414	True
CP004138.1:417431-417904:+	CP004138.1	NC_020527.1	pSymA	417431	417904	157	+	2		hypothetical protein	SM2011_RS31775	Hypothetical protein	SM2011_a0771	True												1	0	1			SM2011_RS31775|GBK|NC_020527_417431_417904_+2_TTG_157
CP004140.1:54717-55190:+	CP004140.1	NC_020528.1	chrom	54717	55190	157	+	3		peptidoglycan-binding protein LysM	SM2011_RS14545	hypothetical protein	SM2011_c02564	True											True	39	17	22		SM2011_RS14545|GBK|geno|prod|chemg|NC_020528_54717_55190_+3_ATG_157	SM2011_RS14545|GBK|geno|prod|NC_020528_54717_55190_+3_ATG_157
CP004140.1:3086347-3086820:+	CP004140.1	NC_020528.1	chrom	3086347	3086820	157	+	1		DUF992 domain-containing protein	SM2011_RS28925	Conserved hypothetical signal peptide protein	SM2011_c03936
CP004139.1:1367671-1368147:-	CP004139.1	NC_020560.1	pSymB	1367671	1368147	158	-	1		TRAP transporter small permease	SM2011_RS12825	TRAP-type transporter,small permease component	SM2011_b21437	True
CP004138.1:1058550-1059026:-	CP004138.1	NC_020527.1	pSymA	1058550	1059026	158	-	1		Lrp/AsnC family transcriptional regulator	SM2011_RS05135	Transcriptional regulator,AsnC/Lrp family	SM2011_a1867	True
CP004140.1:2523962-2524438:+	CP004140.1	NC_020528.1	chrom	2523962	2524438	158	+	2		MarR family transcriptional regulator	SM2011_RS26270	Transcription regulator MarR family	SM2011_c01592													3	2	1		SM2011_RS26270|GBK|geno|prod|+30aa_chemg|NC_020528_2523962_2524438_+2_GTG_158	SM2011_RS26270|GBK|geno|prod|NC_020528_2523962_2524438_+2_GTG_158
CP004140.1:1153184-1153660:-	CP004140.1	NC_020528.1	chrom	1153184	1153660	158	-	3		BA14K family protein	SM2011_RS19710	putative transmembrane protein	SM2011_c02401
CP004140.1:1056995-1057471:-	CP004140.1	NC_020528.1	chrom	1056995	1057471	158	-	3		MarR family transcriptional regulator	SM2011_RS19210	putative transcriptional regulator	SM2011_c00098	True
CP004140.1:1089773-1090249:+	CP004140.1	NC_020528.1	chrom	1089773	1090249	158	+	2		Na+/H+ antiporter subunit E	SM2011_RS19385	putative Na(+)/H(+)-antiporter	SM2011_c00055	True
CP004140.1:3043511-3043987:-	CP004140.1	NC_020528.1	chrom	3043511	3043987	158	-	3	not in RefSeq 2017			putative heat shock protein	SM2011_c04040	True
CP004140.1:1436405-1436881:-	CP004140.1	NC_020528.1	chrom	1436405	1436881	158	-	3		acetyl-CoA carboxylase biotin carboxyl carrier protein	SM2011_RS21040	putative biotin carboxyl carrier protein of acetyl-CoA carboxylase (bccp)	SM2011_c01344	True											True	38	15	23		SM2011_RS21040|GBK|geno|prod|+97aa_chemg|NC_020528_1436881_1436405_-3_ATG_158	SM2011_RS21040|GBK|geno|prod|NC_020528_1436881_1436405_-3_ATG_158
CP004139.1:734914-735390:+	CP004139.1	NC_020560.1	pSymB	734914	735390	158	+	1		N-acetyltransferase	SM2011_RS10015	Putative acetyltransferase	SM2011_b21092	True
CP004140.1:2100774-2101250:-	CP004140.1	NC_020528.1	chrom	2100774	2101250	158	-	2		3-hydroxyacyl-ACP dehydratase	SM2011_RS24255	Putative (3R)-hydroxymyristoyl-[acyl carrier] dehydratase transmembrane protein	SM2011_c04277	True												1	0	1			SM2011_RS24255|GBK|geno|prod|NC_020528_2101250_2100774_-2_ATG_158
CP004138.1:502205-502681:+	CP004138.1	NC_020527.1	pSymA	502205	502681	158	+	2		antirestriction protein	SM2011_RS02500	hypothetical protein	SM2011_a0900
CP004139.1:1403635-1404111:-	CP004139.1	NC_020560.1	pSymB	1403635	1404111	158	-	1		CBS domain-containing protein	SM2011_RS13025	hypothetical protein	SM2011_b21481	True
CP004138.1:1116033-1116509:-	CP004138.1	NC_020527.1	pSymA	1116033	1116509	158	-	1		CHAD domain-containing protein	SM2011_RS05425	Hypothetical protein	SM2011_a1965
CP004139.1:725362-725838:-	CP004139.1	NC_020560.1	pSymB	725362	725838	158	-	1		hypothetical protein	SM2011_RS32810	Hypothetical protein	SM2011_b21086
[truncated: 5,017 more rows]
