# Supplementary material for: Unraveling the small proteome of the plant symbiont Sinorhizobium meliloti by ribosome profiling and proteogenomics
Source: Microlife. 2023 Mar 10;4:uqad012. doi: 10.1093/femsml/uqad012 (PMC10117765; doi:10.1093/femsml/uqad012)
Supplement: uqad012_Supplemental_Files [file uqad012_supplemental_files.zip › Suppl_Table_8_SEPs.xlsx]

## Sheet: 48 novel sORFs
List of the 48 novel small open reading frames identified in Sinorhizobium meliloti 2011 using ribosome profiling and proteomics.
Phyre2 best hits, genomic context, operon assignment (Table S9) and differential expression at the RNA level under three conditions is indicated (from Table S7 in Sallet et al., 2013; filtering criteria according to Sallet et al., 2013). EXPO: exponential growth phase; STAT:early stationary phase; NOD: nodule (symbiosis).
Sallet et al. (2013) used long and short RNA fractions for RNA-Seq. If different results were obtained with the long and short RNA fractions, the fraction sugesting differential expression is indicated. Note: the medium composition and incubation conditions used by Sallet et al. (2013) differ from the growth conditions used in this study.
37 novel sORFs identified with high confidence by Ribo-seq (sORF1 to sORF55; the missing sORFs are in the RefSeq 2017 annotation)
11 novel SEPs uniquely identified by MS (sORF56 to sORF66)
Identifier	sORF number	Phyre2 best hit (confidence; coverage; identity)	Genomic location (Table S6 in Sallet et al., 2013)	NOD/EXPO RNA-Seq (Sallet et al. 2013)	NOD/STAT RNA-Seq (Sallet et al. 2013)	STAT/EXPO RNA-Seq (Sallet et al. 2013)	Operon assignment (OperonMapper, see Table S9)	sORF length (nucleot.)	Codons (incl. Stop)	Amino acid sequence
CP004140.1:1048709-1048780:+	sORF1	Too small	SMc06302 (ncRNA)	Increase (short RNA)	Decrease (long RNA)	Increase (long and short RNA)		72	24	MSNEISDLAMDMGEVKESRQPSA
CP004140.1:1979592-1979648:-	sORF3&	Too small	SMc00185 (5'-UTR of ABC transporter TM-Protein )	Decrease (SMc00185 CDS: no change)	No change (5'-UTR and SMc00185 CDS)	Decrease (SMc00185 CDS: less decrease)	op9 (four genes&; putative role transport)	57	19	MTVLMLTRLPRVTRPFLA
CP004140.1:2371194-2371271:+	sORF6	Too small	SMc06721 (ncRNA)	Decrease	Decrease	Increase		78	26	MGLTHSLNVLMISAAFAFVAVMLFV
CP004140.1:2524485-2524640:+	sORF8	Cytochrome c (34.4% ; 31% ; 56%)	Overlaps with RIME Repeats	n.i.	n.i.	n.i.	op10 (two genes)	156	52	MQRLKCYSGHCASAGRAALQGRRPRVTQRFKMLRDLCASDWTSARRSWQNG
CP004140.1:1627555-1627755:+	sORF9	Viral protein (12.6% ; 15% ; 50%)	Overlaps with Sm-1 repeat	n.i.	n.i.	n.i.		201	67	MSKTMPRQNEEVEARARPKYSPLQGLRHAHISCCPALRGFTPERRHLYFRQWRGLRKGPRDQTRMR
CP004140.1:633024-633116:+	sORF11	Transcription (17.6% ; 20% ; 83%)	SMc02266 (5'-UTR of HP)	Increase (SMc02266 CDS: increase)	Increase (SMc02266 CDS: increase)	No change (SMc02266 CDS: increase)		93	31	MFEFSTAAFCGSRSHCRATVKGVIRQLRRM
CP004138.1:14182-14394:+			SMc06207 (ncRNA)	Decrease	Decrease	Decrease		213	71	MTSQFHAIDPRILTPSDIKSLQSLFDEEIKARRMTYDCPEAAVLAARLIELYQRGVRNNDSLREMLRAAA
CP004138.1:835617-835808:-			SMc03987 (5'-UTR of MFS-type transporter)	Decrease	Decrease	No change		192	64	MSEDAFNMSIRKFLKEVGVTSQREIEETVRKGQIDGNKLKVRMTLTAEGTDLNHVVAGEIELP
CP004140.1:701475-701588:-	sORF13	Ferredoxin-like (11.0% ;51% ; 37%)	SMc06207 (ncRNA)	Decrease	Decrease	Decrease		114	38	MIVLGIGAIITATLAMAAISIVVNLEHGRATSRTFVF
CP004138.1:100171-100374:-			SMc03987 (5'-UTR of MFS-type transporter)	Decrease	Decrease	No change		204	68	MPKGTVKFFNDDKGFGFITPEDGGTDVFVHVSALQHGGSLKEGDKVSYDVGQDRKTGKSKAENVSVL
CP004140.1:2984236-2984433:+	sORF14	Nucleoplasmin-like (viral coat and capsid protein) (19.7% ; 42% ; 30%)	Antisense, overlaps with 5'-UTR of SMc03987 (MFS-type transporter)	n.i.	n.i.	n.i.	op13 (three genes)	198	66	MPLTFVHFREDPPQWERRHTDVTFRRIEGYCFRRRFAMTGGIDFHRQSGGPRHDTPKGERIPGGR
CP004138.1:1189784-1189822:+								39	13	MKKQGRQKTDDK
CP004140.1:2545616-2545783:+								168	56	MNNRHAQPGKSARLKPRKGGPLLGCQDARRREGENEACCISRISLRAGVSTTARS
CP004140.1:3074015-3074215:+	sORF15	Hydrolase inhibitor (22.2% ; 32% ; 42%)	Overlaps the 3'-UTR of pgm (SMc03925) andout of frame with glgX1 (SMc03926)	pgm 3'-UTR: decrease, glgX1: no change	pgm 3'-UTR: no change, glgX1: increase (long RNA)	Decrease (pgm 3'-UTR and glgX1 CDS)	op14 (two genes)	201	67	MRHASRSDQAFRLQRPVCRARGSRVYSPPCGGDGRQARGGKRATVFNSVSRREAPPCRRPEFHLSA
CP004140.1:1518835-1518936:+	sORF16	Virus protein p3 (15.5% ; 48% ; 50%)	SMc06458 (ncRNA)	Decrease	Decrease	Decrease		102	34	MDKTVEKSCWGVTVRAVAGFGGVLVLAYLFGGF
CP004140.1:1965180-1965272:+	sORF19	Ribosomal protein l5p (12.4% ; 23% ; 71%)	SMc00190 (5'-UTR of putative chemotaxis methyl-accepting receptor)	Decrease (SMc00190 CDS: decrease)	Decrease (SMc00190 CDS: decrease)	Increase (SMc00190 CDS: no change or decrease)		93	31	MKMATVPVDKLRHKVSQGIGCGYPSRRCNG
CP004140.1:2276214-2276246:-	sORF21	Too small	SMc07008 (ncRNA)	No change	Decrease	Increase		33	11	MVGRRMGRVV
CP004138.1:65260-65403:-								144	48	MAKGQVRGNREARKPKKEKAPVKVETSFTNQLKNAEKSSPQGGKHKG
CP004138.1:396312-396515:-								204	68	MATGTVKFFAQDKGFGFITPDNGGPDVFVHISALGFGGSLQDGQKVSYELGQDRKTGKSKAENVSIL
CP004140.1:1375782-1375970:+								189	63	MRLGPASPVGWPGEVPQRRHQWKSSNADRDPRRAARPNISPAPCAWTQPSRRRHPHGYAARP
CP004138.1:707541-707597:-	sORF22	Too small	SMa1296 (5'-UTR of alcohol dehydrogenase,Zn-dependent class III)	Increase (5'-UTR and SMa1296 CDS)	Increase (5'-UTR and SMa1296 CDS)	No change (5'-UTR and SMa1296 CDS)	op2 (two genes)	57	19	MRNAGSAGANIELWRIST
CP004140.1:1726963-1727040:-	sORF23	Too small	Out of frame overlap with SMc01202	No change	No change	No change	op8 (five genes)	78	26	MRGDGHRARDPTVTVRNRITLRSIG
CP004140.1:3548304-3548387:-	sORF24	Too small	SMc03877 (5'-UTR of putative ATP-dependent RNA helicase)	Increase (SMc03877 CDS: decrease)	No change (5'-UTR and SMc03877 CDS)	Increase (SMc03877 CDS: decrease)		84	28	MVADWRIYSPWTLAFGTSHRHLFPAGA
CP004139.1:1510082-1510294:-								213	71	MAGAAAPDHRLARHRDARRTLYRQHLRGDVRQAGGGRRARRPRHPAFQNSPPAVDRCTDSMAKGSGGGGA
CP004140.1:1402413-1402499:+	sORF25	Too small	SMc01375 (5'-UTR of dnaE1)	No change (SMc01375 CDS: decrease)	Decrease (stronger than of the SMc01375 CDS)	Increase (SMc01375 CDS: decrease)		87	29	MADFVRDLAAFASMSLFIVSISVIALGL
CP004139.1:1448744-1448833:-	sORF26	Too small	SMb24035 (ncRNA)	No change	No change	No change		90	30	MDSNLVFVRLCGGTAITPSMRSASRFSRY
CP004139.1:66510-66602:+	sORF27	Transferase (7.3%; 43%; - )	Between cobalamin riboswitch (SMb23013) and btuF (SMb20056, ABC transporter)	Ribosw. sRNA: decrease; btuF CDS: no change	Ribosw. sRNA: decrease; btuF CDS: increase	Riboswitch sRNA: increase; btuF CDS: decrease	op17 (five genes; putative role transport)	93	31	MTVFRASRRTLSSVSPRSSRHSSDRTRSAG
CP004139.1:1518325-1518447:+								123	41	MSSQRQLAKHSRPGFMFQLWSAMLSVHTREAASLFRYRVR
CP004139.1:1331314-1331487:-								174	58	MADNPKKRGRDRELVSEQEHEVAYLMRTARVTRQKALEAIREAGPNRDKVMDYLQSK
CP004140.1:2714161-2714328:-								168	56	MGFPLFRTEGSSDGDRTQTRAADEMGITSGMARGDGELARQPCLPGHRTLRPRPR
CP004139.1:649963-650109:+								147	49	MANPIYARLQATAQRLIAKYGPGVARRWGQAPGLSPPPVRHRDGCARR
CP004140.1:2889606-2889797:+								192	64	MPPSRFEDAQANGKPDARRSHRDRNDRPAGRDRHSAFLQRGRASAGAGRADRRRTSFPYPQAV
CP004139.1:1167794-1167838:-								45	15	MKAFSSPYGADPRS
CP004139.1:668163-668255:-	sORF28	Photosynthesis, cytochrome b6-f complex subunit 6 (39.5%, 23%, 100%)	SMb23183 (ncRNA)	No change	Decrease	Increase		93	31	MSDTAFGFLLAAELSALLWTALLMAAFSVF
CP004140.1:1352859-1352957:+	sORF29	Protein binding (8.6%, 72%, 52%)	In the 3'-UTR of SMc01806 and overlap with SMc01807 in antisense direction	Decrease (in SMc0180 CDS; for the 3'-UTR: n.i.)	No change (in SMc0180 CDS; for the 3'-UTR: n.i.)	Decrease (in SMc0180 CDS; for the 3'-UTR: n.i.)	op7 (two genes)	99	33	MPPKSVQRFWDNDMHDNDLQRGALYVLGLRRA
CP004138.1:510154-510258:+				n.i.	n.i.	n.i.		105	35	MPQPRQQTSTPRRVGVREFRGNLTCRSKTGRGSS
CP004140.1:1760482-1760586:-								105	35	MDRRGTQRCVSVARRKSKTMNTVSALRPDQYGNM
CP004140.1:676959-677135:-								177	59	MNDMPSHPRLIKRGNVYWFRSSIPRDIKQSYPKTEEIFSLNTRDYQWSCPQKTGHAQV
CP004138.1:304701-304808:+	sORF30	DNA binding protein (15%, 77%, 41%)	n.a. (antisense)	n.i.	n.i.	n.i.		108	36	MASTRDRRNADEAAIRARCYRAEWKANLACYERKI
CP004138.1:952398-952511:+	sORF31	Membrane protein (27.1%, 65%, 21%)	SMa6388 (ncRNA)	Decrease	Decrease	No change		114	38	MTAHQRDPYELVGRILGNILSVVAYALVAWPLVRPFI
CP004138.1:340426-340566:-								141	47	MAQQSATGRLGADDPRIAAPGTVRADRHHTKRMTSRVPRRTWGRRC
CP004140.1:1673112-1673288:-								177	59	MAEDRWRRRDRRHHGACRWPARRSCLRGTAGSGCQLLQGRLGRDGRVRQGGFGRLLSA
CP004138.1:288518-288631:+	sORF32	Transferase (30.2%, 30%, 73%)	n.a.	n.i.	n.i.	n.i.		114	38	MSIIEGTVDLTKDLDRRLTPFSRPGQGRKPSGHGAMS
CP004138.1:1188422-1188466:+								45	15	LEPPANSRAGLFPN
CP004139.1:564298-564510:-								213	71	MEEFEPVLVRNVHHSDLERLCKSVKTYAGCYVLKDPSSEAETAGLDAHCWFPSRDDSILFQLQWAAPNHA
CP004138.1:443641-443835:-								195	65	MAFKIIASQCTQCGACEFECPRGAVNFKGEKYVIDPTKCNECKGGFDTQQCASVCPVSNTCVPA
CP004138.1:76638-76784:-								147	49	MAKNTICLWYDKDAEAAARFYCEIFPDSMVSAVHPHPVNTPRAKRATC
CP004140.1:1679191-1679307:+	sORF33	RbsD-like (23,7%, 53%, 30%)	SMc06505 (ncRNA)	Decrease	Decrease	Decrease		117	39	MRKIVLLLALATLAACSHTGDRVVGGDGDYYQGLVPPR
CP004138.1:1003184-1003303:+	sORF34	Transferase, bleomycin resistance (92.4%, 92%, 22%)	SMa7026 (ncRNA)	Decrease	Decrease	Increase	op4 (two isoforms)	120	40	MPKVVGIGGVFFRAADPAGLAEWYEKYLGINDLHKSVWQ
CP004138.1:958305-958424:-	sORF35	Antimicrobial protein (25%, 18%, 86%)	SMa1702 (5'-UTR of conserved HP)	Decrease (SMa1702 CDS: no change)	Decrease (SMa1702 CDS: no change)	No change (SMa1702 CDS: decrease)	op3 (two genes)	120	40	MAEENSMFLNDRFVVADATERHRRCKSILLSNFSAGLQN
CP004138.1:641787-641957:-								171	57	MPQGFSRQNVPIHQSERTSEQYQSRELVQVQRRDTRYTSVGRWRGRGADRPRRPRQ
CP004140.1:2503586-2503711:-	sORF37	DNA binding protein (18.6%, 85%, 20%)	SMc01563 (5'-UTR of rpoD)	No change (rpoD CDS: decrease)	Decrease (rpoD CDS: increase)	No change (rpoD mRNA: decrease)		126	42	MVRRIGNHARDVSVAGLVEACPFIAVVVNQELNIIPLRQGK
CP004138.1:1252740-1252871:-	sORF38	DNA binding protein (66%, 42%, 56%)	n.a. (antisense)	n.i.	n.i.	n.i.		132	44	MEKVAHGIDENLARFFPCMRNKEGGLIFSDNPGPDSSGSTRTG
CP004139.1:582886-583083:-								198	66	MTYLEEDSECGIQLFMAEYAVNREEALRLIVRDWLGSHGYLALAEDESELGKDTVIDETATLGRA
CP004140.1:1676987-1677121:+	sORF39	Transferase (27.7%, 20%, 67%)	SMc06502 (ncRNA)	No change	Decrease	Increase		135	45	MRAIVLLLAIFALSACSQTGRPSAERYYTGEGQYYSGVVPPTPL
CP004140.1:269390-269530:+								141	47	MRRSRSPKARIRTPDRDDRRDRCRQPACGQGSEGPERQQPDLHRHA
CP004140.1:1104202-1104342:-	sORF40	DNA binding protein lsr2 (29.6%, 54%; 27%)	SMc07040 (ncRNA)	Decrease	Decrease	Increase		141	47	MKTLANKPPVSPQSRIPQSLLERFENEWREMRTVGEAAQKTVPPAE
CP004138.1:65512-65721:-								210	70	MKSAPVLVWSAPNYQIRRTSNDSFREKARSAALAEGSRKQTYQANKRSREGREQEIGHNWSAASRASSG
CP004140.1:3461553-3461693:+								141	47	MRGNKECPWPALTKPMIGGNATHRRLPYSNSSRLKPTATCLRNSAS
CP004139.1:1299818-1300024:-								207	69	VSHSRAKRCFSARKGIVEANSSGRTERADFSGQERRRFGYRRRACPGRDGACRQGSGERLCSGDGSGQ
CP004138.1:1252682-1252894:-								213	71	MNSSVTESWKRSLMELTKILRGFFHVCGIRRAASSSLTTPVQTVLAPLVRVKPTYLSTCMASSRLAMAIA
CP004139.1:1537923-1538090:+								168	56	VDARHPKYVTVIATRFTARGATLQPANAMPVAGTGQAGTGQAGTGQAGPGKGWAF
CP004140.1:1531011-1531151:-	sORF41	Oxidoreductase (32.4%, 39%, 22%)	SMc01003 (5'-UTR of conserved HP)	No change (5'-UTR and SMc01003 CDS)	No change (5'-UTR and SMc01003 CDS)	No change (5'-UTR and SMc01003 CDS)		141	47	MFIGRAAFVAGSVLYLDHGVSLSATRCEAGTGMFRWPNRFGSRNIR
CP004138.1:65493-65660:-								168	56	MIRFERKPDPQPSLKEAENKRTKQISEAAKEENKKSGTTGAPRRAPQAADDDRLI
CP004138.1:1018902-1019084:-								183	61	MAVKAGQPHWRRTNSKARMVSITIAPVMDTPYAGARASELPNISMRARTPVKRMVLTKGR
CP004139.1:332965-333156:+								192	64	MASNSRCRSRSRRYSSPGLPAAKSSGRASPGGAARAISFTSAPGMRLTRPITTRPYTRCCGTR
CP004138.1:173684-173776:-								93	31	MTSVTAEEEAVVEPLHGSACFPGWQPAVRP
CP004138.1:238186-238356:+								171	57	MSNVDGYSGQTDWATSCVRRAGFAGDRLYPSALALPIRHSVGGCDMFLDMARLQIV
CP004138.1:952579-952731:+								153	51	MPAVLHRGFSIPPVLEAELVRLPTCSGSPLYGVTVKFIWSRPGKLGVSRL
CP004140.1:1612852-1613004:-	sORF43	Replication (25.1%, 92%, 35%)	n.a. (antisense)	n.i.	n.i.	n.i.		153	51	MGIVYWRLSSSRLIVIPNASAATSASSNCKVGAVPPWFAPPHDSPASSPI
CP004138.1:1016803-1016925:+								123	41	MTSYVGSFRYRFHPVDFAIRSTPVLCIGMIVFVTLYGVLW
CP004140.1:2457387-2457587:+								201	67	MSDQADAMVGRRLMPNGAPNPFFDCLRQEEEDGTRVCRRKICCLRYLLPGIPSCGSLCALPSQRKQ
CP004138.1:244205-244375:+								171	57	MAVDQDFIERFQKETDLLKNLQKRISEAIDRAEDRIAKMKEGKLSKEEIFGAPPKK
CP004140.1:3493506-3493661:-	sORF45	Structural genomics, unknown function (15.4%, 41%, 43%)	Out of frame overlap with SMc05019	Decrease	Decrease	Increase	op15 (two genes)	156	52	MSRAEDRRAAGSQAPAGTLFCARFRGAHQPPILIARSAVTGRIGAGPIPHS
CP004138.1:468892-469101:+								210	70	VNMRTPSRRGDERNVAGRNILAPAVDLIVVIYGRDVSFLVHWIAVHSSQTSISRMADIQTIDFTNPTDM
CP004139.1:43378-43542:-	sORF47	Metal binding protein aztd (46.2%, 37%, 65%)	Out of frame overlap with SMb20032	No change	No change	No change	op16 (two genes)	165	55	MILSPTRARLMAAVASAFVLAAPGARADDHETKEAWRLFVADHTQPVVRAIDFA
CP004140.1:448520-448678:-								159	53	LLSGSARDGTWDRSMGPVRRRWNAYPADRQPLQHLLQGGRRRPSHGQFALSG
CP004140.1:2855421-2855615:+								195	65	MTFRKAARIALLLAIPGLVLAGCGRKGDLDRPGASTPINTKTPAGTVAPKQTVDDRPFLLDPLL
CP004140.1:3123975-3124145:-								171	57	MRKHLQRSAASAFPARCTVRHCSTKAMRCCGHAYCGTTPAASARRRRSTAIRSFGR
CP004140.1:1677469-1677657:+				n.i.	n.i.	n.i.		189	63	MQRVGATRLRKSICERTYSMRAIGMLVAVFVLSACSQTATPSAERYYGGDGQYYPGLIPPKR
CP004140.1:2140782-2140922:+								141	47	MKSFSRTFPTRNSCSRCMTTSMTVSRRKSRKGRASSSSVAGRLTTS
CP004140.1:1246229-1246423:+								195	65	VPPLGGAEIVVLYRITANGGNDAAPIDDRLCQERGEQRTLSLGLGTPFGQRQRSRHAASPAAGT
CP004138.1:235545-235595:+								51	17	MNKILGARKALGLPRR
CP004140.1:652440-652586:-								147	49	MIKSGLGVTVAVLALSITVSGILHFALSSYRPEANAAVSHEITSSIPR
CP004140.1:1364619-1364756:+								138	46	MKAGIAPYLEKASLALHFHVRNVTAGSAVEAPGNGPEHRDGKEMI
CP004138.1:619303-619461:+								159	53	MLPRWMRLKGFHSRQTQGSSTALMNINDGPSSFWKISLKHDRRSAALVRRRG
CP004140.1:2305052-2305216:+								165	55	VRCMRHRIGQAADGVAARFAPCGRGRYGRHCRRRHGNRTSGACRRPRQRHRSHP
CP004140.1:708781-708969:+								189	63	MARGSRSAGSIWRPAANAILRSIMPQHPAADWWIIRRSTDIVPRSTCCSIPSPNWRAGTPSG
CP004139.1:593418-593630:-								213	71	MSSRRSWNSLSISASLSFATEKTSFATWAARSAPTRLSGSPPKYKQKCMCRPGARRCKELRRSSALRPQS
CP004138.1:776894-777082:-								189	63	MGQRSSADECQIIDLTDRSTGCVRPFVGRERPVFQPEFRPAAGPRTASSKDGSGGRRNGSAS
CP004140.1:421457-421597:+								141	47	MLRRKCWRQARGRRRGGAPRRRAGRSPVCSPPSVTKSVPRFPASSA
CP004139.1:1536223-1536417:-								195	65	MARVRSDARRPLPGERACASNPSSCSIWTAHSSTASTSTCLPGRKPSTQKGSTFRSGASIARSA
CP004140.1:3554790-3554978:+								189	63	MAPRKRRWGRSGRPQTRISGSTRIRSLSDCGRRSPRATRYRSAKSSSATVPTRSWHTHSRRC
CP004139.1:580491-580691:+								201	67	VSGEQSPRMPLAMNRLIRRTKLRPASQETCHHLGRHASTTATPHGGCGKESTCISNQASSMAQRLY
CP004140.1:828510-828659:-								150	50	MSSLLEISPEKLAHFIGTPNCPVLIAVRWCRDATDEIHTWPSPKKGAWN
CP004140.1:1069338-1069541:+	sORF53	Oxidoreductase (7.1%; 25%; - )	Overlaps the 5'-UTR and the CDS of cycF (out of frame), SMc00045	No change ( 5'-UTR and CDS of cycF)	No change ( 5'-UTR and CDS of cycF)	No change ( 5'-UTR and CDS of cycF)	op6 (two genes)	204	68	MPALQHYAPEAGQTGEHDEDTSSYACRSLGGPGRDRRDGGRRAAGGASAVDEKGGKGDGRTQRHRQG
CP004140.1:950909-951100:+								192	64	MQVSAWHSISSARQARSSTPTISWRMMRSPKCSAPSSACPTNSVPWTSTSRQRSSRRTSISRS
CP004140.1:1327690-1327893:-								204	68	MIMLHDSRSWFTEAGTNCNGRSANRYSRGAVLDEAVFDDKPKSPGPCRARGFPLHYRPFRLHVRKCG
CP004140.1:2479582-2479791:-								210	70	MSCHVPAFRASSHSGCMRCRIGLGSEQWDGQVWLRASQPHIRRYEPCQSVADACRDRGHARRPLSILQR
CP004140.1:363579-363635:-				n.i.	n.i.	n.i.		57	19	LGPSRISSSTASFPPYRC
CP004140.1:2380747-2380938:-								192	64	MSTRFRARSPSTTSTRSRRSASSPSSVIARISRHPISRPSTPSPRVPRNSGWRSPISRSARWA
CP004140.1:2564345-2564476:-								132	44	LNLISIGGLSVSVYKDIRERISLWLSTSKIPPWTEWRKNFKNA
CP004138.1:982183-982338:-								156	52	MMYDPKGEHLRRRDSEPLRHSSRYLDLSDCMIVDGTMGSSLALLGSVQAVE
CP004140.1:1552462-1552653:+								192	64	LEDDDGNQFKGRRRRRCRPGGVLAEGTADADRRTLPDGEPRTRLHDCGGARRALQIARARTRL
CP004140.1:1674877-1674939:+								63	21	MGNCDAAARSLRTPIPVLRP
CP004140.1:405265-405354:-								90	30	MAGSRAIPRPCRTAPAHSSCSPKPVSAPE
CP004140.1:1216632-1216841:+								210	70	MDEKSPAVERRNHSERLYRTIRNVSNFSNTLKNSDSVLRLRYNAPGAAAPAGGACGEHKGAPPCGEWHD
CP004139.1:266709-266912:+								204	68	MRISAGNPASLRESTRFMILCRIDQDHRDPEKGKSDDFHPQRKTPRRGRMARWGRHLRFGAGAWPGA
CP004140.1:908120-908284:+								165	55	MPVCCHGWLHRAGFWWKPWRGYDSASVMLQLERGCERRAEDDRFQRGYILIGPP
CP004140.1:3516323-3516523:-								201	67	MARRQGHGRERDRLSPGARADAGLHRRSRRRRPRGDARRDGFAWRRPGKDQPARSRRSRHRPLGDR
CP004138.1:1246079-1246261:-								183	61	VIPLKQYHYQGRICLSPIRTFMKRSRRPSTAVLKRRNGPLSFKFRRRLNLRRSLARHPLP
CP004140.1:1149668-1149856:+								189	63	VEGKPGFKPGFLFSGVWLRGRRAAAGAHARLLEMTLEYGHAHIEVMGGQMRVAHRHLEGLVA
CP004140.1:1354456-1354608:+								153	51	LQFTPGPSPIRRPVRGRRRSIRRPASSSTTRIMRPHSSASSNSAISIPAS
CP004139.1:1455669-1455869:+								201	67	VEPRSFHFVKKKRPILTFELHISEHMMSYDWTGERTRRMKMMRYAIAIALALGLIAGAASWTLQTI
CP004140.1:2095849-2095935:-								87	29	MSQEWPMFILQCIVVFGLVGALFIRFGE
CP004140.1:3117355-3117537:-								183	61	MRATGSPTATSPRMAPVTTWASRTVPSTISLGSTTSQTTSPSPPISSPRVIRCGAISPGA
CP004140.1:1776535-1776681:+								147	49	MITAAWQPFAPLPASCGHLLPSSASLPAGGADALQAETARSVRRRIRR
CP004139.1:1395576-1395731:-								156	52	MRRNACERQSERSCPDCGNAPVFFAEGGVGRLEGAARGRPQERRRRDRPLL
CP004139.1:919159-919290:-								132	44	VNPCAMQSTSRRRPMTGCRRPPRVGWDATRSPAAPWTARKIRQ
CP004138.1:1092110-1092262:-								153	51	VAVTWFVGQRGGHHAAEKRHQGLPERNYQSVLRHQQPNAWSTVSVGDARR
CP004140.1:2360247-2360408:-								162	54	VVDREQSHLCHFGTACSKSSRPLVTRLREWSRRSGRSSKEIRKLGERSPFRSP
CP004139.1:55899-56012:-								114	38	MERWAKPSDSTSPRSSPGPMSSKPPLPNLPQPNSIIV
CP004140.1:3339000-3339041:-								42	14	MQQFKALQRPLCV
CP004138.1:721005-721091:+								87	29	MTTTLHRREHARTPSGFASSRLVLQSYN
CP004140.1:2376071-2376229:-								159	53	MCSPSAGSRDSARRGPIARNASARRRSASTRRISRFMAYGHSRRAIAAWKRI
CP004139.1:1512179-1512367:+								189	63	MHQRRQLDDEIEHRLHRARIDGPGHGGKYPEKGLAAPGDGASQPGAGGDARGRGRTRSQDAA
CP004140.1:1092052-1092210:-								159	53	MRISCAASWRSSSRSSPVSVLRKLPESTLSTSSARSASSNIFPRNARTACAR
CP004140.1:1473149-1473310:-								162	54	LKPISTRSAPWTAYRTRSRTLPPIRAHSRAKSPSFASVERSGGIWCRLGSRCF
CP004140.1:2226718-2226930:-								213	71	MARTSLQTAPADLQLLCANAVVAQAGGAKVLPMSSRQLDATSYSVDLDAAGRKFTCIVDSSGSVKSVQPA
CP004139.1:573794-574006:+								213	71	MNPERLQSIALRRGKNEEITLLRNPCCPGYQRMAVVDERPCRKVGAWNRSSSGTAARTASTSSCRPSTPS
CP004140.1:2398420-2398599:+								180	60	MPARRFSMRVRSLRWSTPERCCRSSGLPATFSPQAGRRRLAAALRHSKARGRHGRAPWH
CP004140.1:2059493-2059657:-								165	55	MPKPRSRRSSRPTPCSRDIPTNWKRWRRRRARRSRAGAACPCQGTARWSTSTVK
CP004138.1:1317431-1317490:+								60	20	MSGRPHQLQATIVAKEPAQ
CP004139.1:834235-834390:+								156	52	MIRIRRTHCSTRLDWPSAAATGSVFFPTAERRRSWWRRPAKARSIPMCFSS
CP004139.1:943110-943313:+	sORF54	FwdE/GAPDH domain-like (8.5%, 33%, 36%)	In the 3'-UTR of msbA2, antisense to 5'UTR of cbbA2)	No change (in the msbA2 CDS; for the 3'-UTR: n.i.)	Increase (short RNA; in the msbA2 CDS; for the 3'-UTR: n-i.)	Decrease (in the msbA2 CDS; for the 3'-UTR: n.i.)	op20 (five genes; putative role cell wall biogenesis, maybe transport)	204	68	MRHAQRPDAGHAKTQPLVHSPRLPALRRGRGEGTSGAAGKSPATNGGGGGSHESLRPACGETVPAGG
CP004138.1:759186-759365:-								180	60	MSDAGKIEAQLRAIAKVRLPHGASEEEIADFVRGLAILDDVTLRARRVAERLAQDEMQP
CP004140.1:317466-317603:-								138	46	MARNENHPLSIPERICFRRKSVITRPSGVTRCRRRRLKPRSRGSK
CP004138.1:710677-710796:-								120	40	MDVLTLSAWEPVQGFSGQRRIRRNSGVLTHKIADSRLRA
CP004140.1:1155882-1156067:-				n.i.	n.i.	n.i.		186	62	MHFAFVSAQSTPSSETAMGAGFRGTRTRRPASKLTNVLGFRRPIGCNGAAMKSRDGGPRGS
CP004139.1:1537902-1538090:+								189	63	MTQGGSRVDARHPKYVTVIATRFTARGATLQPANAMPVAGTGQAGTGQAGTGQAGPGKGWAF
CP004140.1:2937924-2938061:-								138	46	MKPRLASGQAGPAPGRRAVLPTAGGTAGALPTPSWRVSPTMSRIG
CP004138.1:441918-442088:+								171	57	LVRQQKSRGAISVASVFTLLGVERDEEATTDICCRKEDKAATAKRTDEVNLGRYGS
CP004140.1:712601-712636:-								36	12	LTVAIVLLLIS
CP004138.1:192574-192630:-								57	19	MTHILSPVHPGESSARSI
CP004139.1:1228429-1228503:-								75	25	MQELEVLQRPLRALGGIRPENYFA
CP004139.1:210282-210422:-								141	47	MFRSRSDRAPPPRSAAWPMPSGFFPWMPSRRPIPVTPACRWAWPTR
CP004140.1:1333024-1333101:-								78	26	MTWNVFRDYSLPNSESERVSFPYFR
CP004139.1:1141430-1141612:-								183	61	MAFREWRSRSPSAERSTSSTMAWRRERAGRRSPTKRCSRSARSARPSRRCSHPMPKRVGI
CP004139.1:242179-242307:+								129	43	MYLRRSSTRFLECAIHLCVTHMTLQEVADLLEKEAAQLRRFG
CP004138.1:180623-180775:-								153	51	MQFEVGGVPPVFEHHPHVGNVIGLVDLVAEAAFLVAGGGDELKQFVTQFS
CP004140.1:1332409-1332603:+								195	65	MQASSRPGSVAGKAREGGLESAAEAQLGCDQLIRPLLPSTAVLSSVSGGDRQRSTARPLPRSPS
CP004140.1:562975-563178:+								204	68	LRQRSGMRWKDRIEAMRRSGRASISRRARRWKTVCRSSRSKIRRSSPCNVSGSKRSSARSRWKSAPP
CP004140.1:1109465-1109602:-								138	46	MSHRRMSARRRRKRRAGSRRAPRLLPVPSRKGRRAAPPGRAGRPG
CP004139.1:354476-354667:-								192	64	VPSTDRSSPVSSPRSCSAPFSPAARRRKSRRRRPYARSRSWRLPRPASRGSFTIPARLERARK
CP004140.1:1240460-1240672:+								213	71	LIGEDQGQKTASNRSSAASALDLLFRNVNGEENTRRQQGPGGSSAPARAIETITAIWLLRASRDPGKGHS
CP004138.1:378239-378400:+								162	54	LAWKRLLTRISARPFLPGILKQTCSYWRPTQKLYLPDGEPRNGRQSSRRIPAG
CP004139.1:1272962-1273138:-								177	59	MNCLWRWVSWSPANGLVPDIVNIAVISVRRTRTTTAPLTSKRTAAQRSGGMMMYAKGK
CP004140.1:1143290-1143349:+								60	20	MHLNKCASDCGLAVEPSCS
CP004139.1:1322909-1323079:+								171	57	MNWKAYPRRKHDRALVDATSWWQVRLWQRLPSRWPDRHPPKRRRRPPEALAASPIF
CP004140.1:362772-362915:-								144	48	MPDDGHGDRPQHRSAAGRRQSLRLPSCGSRRHMRLDADGVLAGVISI
CP004139.1:653203-653259:-								57	19	MGARDPSSSPWIGLPAPC
CP004140.1:2874840-2875034:+								195	65	VQNRRNRPIRSGMQRFDLTGGPPVTIEPRLSNNGQQERGLGSGPATALSGGDKRIGVQCPVVAN
CP004140.1:2635263-2635442:+								180	60	MLPFPHPEKTLGAKNGNDAIWDSRRAAAACRVRSQFLRPSSVARQARGAGRRRPLLFLS
CP004140.1:2202534-2202680:-								147	49	VTARRSSAWRSRATLRSPMRISTFSTTSWHLRTGPATASSNAIASKWT
CP004140.1:2889903-2890100:-								198	66	MAPKNRPGALRTLRLSNISWHGWRCCRSQTRQRPTTGRFGLNWSGRERHAALMTCRSARMRAAKG
CP004139.1:1319007-1319129:-								123	41	MAVAFHRAVPAPAIRKAAPRPAALVSPVCYAATLKRRLTD
CP004139.1:841478-841633:+								156	52	VSARRRRWPQEWRQEACVDEAVLHISRRLDMAHRSALMPGSHDFVEVAQAH
CP004140.1:1753894-1754055:-								162	54	MACRPRRSLRKVKSPSRPRSASIWVFPPGIVWTSSVWRTATMRLCPLPIRSGR
CP004140.1:871162-871215:-								54	18	MSANTHLAGPSVTRSVI
CP004140.1:2960706-2960873:-								168	56	VKHAEYDSHHRHRSGLEAHRLGGHRNARQFAAFRRFRHRHFRWRVGSCLPPLPVA
CP004140.1:349759-349863:-								105	35	MAARADMSHQQGSTQDEPRQSKSSLHAHGRPDLI
CP004140.1:255869-255985:+								117	39	MSRSWTQCRSGSTRRPISTRPAASFPPASDIPTARGPK
CP004140.1:735722-735790:+								69	23	LPAFRNGPISPTRAAQPQGDHQ
CP004140.1:318320-318517:+								198	66	VGRLSFLARLTRERPPDRLPFPGCAVISPRPNGPAGHAVAVLNAGNGLRLPVSHIKNNGVAKCPR
CP004138.1:372028-372162:-								135	45	VWSPIEDTAHSMKLVESAPRSRWKTHIILPPGRRQASTVSGSGR
CP004140.1:372064-372162:-								99	33	MGMPTGFSSAADCGTPAPIRRNDRDTCGSSRL
CP004139.1:841444-841536:+								93	31	MRHAAVVSSRSSERKAPEVAAGVEARGLRR
CP004140.1:2374469-2374672:-								204	68	VSRNGSLQAPRPARRSPRPVFAPMTSWSRRLRTGVRATHRSSFPLANALGRWSSRRKIFPRAMTTSC
CP004140.1:1541836-1542030:+								195	65	MPMRHRSIRPKAIIWSICLSWSSPPYPFSWPAVTAKSSAAVASSKRATVRPRSSGCSSTRRRGG
CP004138.1:1253985-1254167:-								183	61	MERRPETRRRRGVQRSPATVHCSWESSTARCLALASSGKPVVIAKARGLFGLRTPGMTGC
CP004140.1:1303033-1303215:+								183	61	MRYVTLALTAGVSRRFLSVQLIGWREQWSRASRICWRKQTAQSRNCLPPRPPRRCAPVMC
CP004140.1:1299136-1299180:-								45	15	MIRAIRQAPPCRPF
CP004138.1:588965-589066:-								102	34	MSICKRWRDPPARQARPSIVPIGSGRQRTRRSP
CP004140.1:807437-807601:+								165	55	MPRQINCENKNKSGKQAHEKAHYSLGSDGDCHADGRHCLVENFRLLLGRVAGRL
CP004140.1:3463912-3464016:-								105	35	MTQRMPKSRSAQGACSREEPQPKLSPATRILAFW
CP004140.1:1501577-1501789:-								213	71	MHKMGASPEMRVFLITGVLGGYTTFSAFSLDAIALLEHGQTMSGLAYIVASVGLSMLAVFAGLALMRAMV
CP004140.1:1697755-1697877:-								123	41	MERTIHGLSLRPDHDRRYQPQQPRGDGTSDPEPFTPGSAQ
CP004140.1:1979446-1979652:-	sORF55&	alpha/beta-Hammerhead (19.8% 35%, , 29%)	SMc00185 (5'-UTR of ABC transporter TM-Protein)	Decrease (SMc00185 CDS: no change)	No change (5'-UTR and SMc00185 CDS)	Decrease (SMc00185 CDS: less decrease)	op9 (four genes&; putative role transport)	207	69	MHDCSDVDAPPTSNTAFPGLTGSAPLLLSTERCALRFIRRSWSARGRHFRVAFFKIKNAGRPAFLQDI
CP004139.1:1438528-1438683:+								156	52	LRVSGVPTSPTARSRLRGATSIAFRLATASSSGRATCSPPSPEKTSRAPST
CP004140.1:2286124-2286261:-								138	46	MAAAAARGAAAAAIRGHGARGPTGRAAGEVVRRIWKRSSGAARTS
CP004140.1:2547356-2547469:+								114	38	LMLGFSRGGFADCRKEEHHAPIRMRFARPGLRLAHPR
CP004140.1:886292-886414:+								123	41	MTSTAASISMSSALPRISAASPANGRRPASIPAASRRRRT
CP004138.1:520992-521072:-	sORF56	Too small	Out of frame in SMa0937	No change	No change	Increase	op1 (two genes; putative role transport (ion channel))	81	27	MPASLVSPSVSAHRPWSRISSVASST
CP004138.1:1143418-1143507:-	sORF57	Too small	SMa6470 (ncRNA)	Decrease (long RNA)	Decrease	Increase		90	30	MVVAKDEEMLMDLGRIRRPTGISLGLRSV
CP004139.1:115191-115400:+	sORF58	Toxin (27.8%, 26%, 44%)	n.a. (antisense)	n.i.	n.i.	n.i.		210	70	MLPDHDRSAQRHEADHDRAEIQLAHVRQHPLGEPVGEKRSQPGGDAEQQQLACQRSECRICAELGEMHG
CP004139.1:340914-341018:+	sORF59	No hits with confidence > 5%	Out of frame in SMb20335	Increase	Increase	No change	op18 (two genes)	105	35	MAAQAATQSGNRFRRHARARNGIGRRGAHLVPRP
CP004139.1:548458-548529:+	sORF60	Too small	Out of frame in SMb20522	Increase (short RNA)	No change	Increase (short RNA)	op19 (two genes)	72	24	MGKTSALSSESSWKSAAAASHML
CP004139.1:748169-748363:-	sORF61	GST C-terminal domain-like (12.2%; 34%, 27%)	n.a. (antisense)	n.i.	n.i.	n.i.		195	65	MLRARGGRSLTFRPPISIAPPLTSSSPAIMRSVVDLPQPEGPTSAMNSRSFTSRSMPWTTSRAP
CP004139.1:1367776-1367976:+	sORF62	ribosomal protein (6,6%, 20%, 38%)	n.a. (antisense)	n.i.	n.i.	n.i.		201	67	MRPCQHRYLPSGPDDDDQEQEGCQTREYGQEGTEPAGRNKQVRQAGAKMRVADKGGNRADERHPNQ
CP004140.1:247323-247397:+	sORF63	Too small	n.a.	n.i.	n.i.	n.i.	op5 (three genes; putative role transport (major facilitator superfamily))	75	25	MPDQCSSTKPIPLARRGSSWSILA
CP004140.1:2290880-2290951:+	sORF64	Too small*	SMc04478 (ssrA, sra, tmRNA)	Increase (short RNA)	Increase (short RNA)	Increase (long RNA)		72	24	MYHRYRAKLIVANDNYAEARLAA***
CP004140.1:2615856-2616038:+	sORF65	structural genomics, unknown function (98%, 98%, 32%)**	Extension of hmuP	No change	Decrease	Increase	op11 (five genes; putative role hemin transport)	183	61	MTPNDTDNPRSPQTVAPLNRPQPIVESHDLFRGHNEILISHDGAIYRMKITRQGKLILNK
CP004140.1:2783646-2783708:+	sORF66	Too small	Out of frame overlap with SMc02413	No change	No change	No change	op12 (eight genes; putative role transport)	63	21	MVTASLVFTDALRASWSPIS
CP004140.1:1541108-1541239:-								132	44	LPRRALALISGAVPDREKLKAIVSAPVHYVEDGYSWVARRFGN
CP004138.1:132215-132424:-								210	70	LRQAHHRHCPKRQRSHPMQSGAYGSGEARARRHPRCRGHSDRVPDASDFRELQAPDGRPRSQPRLSRPR
CP004138.1:25668-25700:-								33	11	MTGSKSCAET
CP004140.1:2479451-2479513:-								63	21	VNEMSTVSPVAGGASTIRAI
CP004139.1:985110-985235:+								126	42	MAVSARPIGRRASIQPTRGNESPFAMREWTRAVSAPTRRLR
CP004140.1:1483370-1483579:+								210	70	VKLMKAADVRALSADQLKEELAKLKKEQFNLRFQKATGQLEKSSRINEVRKDIARIKTIARQKAAEAKA
CP004140.1:1964417-1964611:-								195	65	MAERDAEACSQEAHRLKGAALAVGAVAVAEAAAAIEKCPADAALQSALGAAVLEAELFVLKLCR
CP004140.1:1048736-1048780:+								45	15	MDMGEVKESRQPSA
		&overlapping sORFs								*** proteolytic tag
		* in tmRNA
		** hmuP extension (Fig. 5C)
		n.a.: transcript not detected/annotated by Sallet et al. (2013)
		n.i.: no information could be retrieved
		&overlapping sORFs
		* in tmRNA
		** hmuP extension (Fig. 5C)
		n.a.: transcript not detected/annotated by Sallet et al. (2013)
		n.i.: no information could be retrieved
		*** proteolytic tag
