# Supplementary material for: Unraveling the small proteome of the plant symbiont Sinorhizobium meliloti by ribosome profiling and proteogenomics
Source: Microlife. 2023 Mar 10;4:uqad012. doi: 10.1093/femsml/uqad012 (PMC10117765; doi:10.1093/femsml/uqad012)
Supplement: uqad012_Supplemental_Files [file uqad012_supplemental_files.zip › Suppl_Table_9_SEPs.xlsx]

## Sheet: list_of_novel_operons
Operon	IdGene	Type	COGgene	PosLeft	PosRight	Length (aa)	Strand	sORF#	SEP#	Expression	Function	GenBank Annot	RefSeq Annot	comment
op1														putative role transport
	SM2011_RS02580	CDS	COG0668	520429	522528	699	-				[M] Small-conductance mechanosensitive channel	mechanosensitive ion channel family protein	mechanosensitive ion channel family protein
	CP004138.1:520992-521072:-	CDS	NA	520992	521072	26	-	sORF56		MS	NA
op2
	SM2011_RS03535	CDS	COG1064	706522	707544	340	-			RiboSeq, MS	[R] Zn-dependent alcohol dehydrogenases	Alcohol dehydrogenase,Zn-dependent class III	zinc-dependent alcohol dehydrogenase
	CP004138.1:707541-707597:-	CDS	NA	707541	707597	18	-	sORF22		RiboSeq	NA
op3
	SM2011_RS04675	CDS	NA	957655	958248	197	-			RiboSeq, MS	NA	hypothetical protein	hypothetical protein
	CP004138.1:958305-958424:-	CDS	NA	958305	958424	39	-	sORF35		RiboSeq	NA
op4														2 isoforms
	CP004138.1:1003184-1003303:+	CDS	NA	1003184	1003303	39	+	sORF34		RiboSeq	NA			(same start coordinate)
	SM2011_RS04875	CDS	COG3324	1003184	1003543	119	+				[R] Predicted enzyme related to lactoylglutathione lyase	glyoxalase	VOC family protein
op5														putative role transport
	SM2011_RS15415	CDS	NA	244284	245558	424	+				NA	MFS transporter	MFS transporter
	SM2011_RS15420	CDS	COG1629	245555	247555	666	+				[P] Outer membrane receptor proteins, mostly Fe	putative outer membrane receptor	TonB-dependent receptor
	CP004140.1:247323-247397:+	CDS	NA	247323	247397	24	+	sORF63		MS	NA
op6
	CP004140.1:1069338-1069541:+	CDS	NA	1069338	1069541	67	+	sORF53		RiboSeq	NA
	SM2011_RS19290	CDS	COG3909	1069390	1069836	148	+			MS	[C] Cytochrome c556		cytochrome C556
op7
	SM2011_RS20655	CDS	COG1024	1352034	1352855	273	+			RiboSeq	[I] Enoyl-CoA hydratase/carnithine racemase	Putative enoyl CoA hydratase	enoyl-CoA hydratase
	CP004140.1:1352859-1352957:+	CDS	NA	1352859	1352957	32	+	sORF29		RiboSeq	NA
op8
	SM2011_RS22405	CDS	COG0300	1724640	1725524	294	-			RiboSeq, MS	[R] Short-chain dehydrogenases of various substrate specificities	Short-chain dehydrogenase/reductase involved in ribonic-gamma-lactone	short-chain dehydrogenase
	SM2011_RS22410	CDS	ROG3317	1725521	1726306	261	-			MS	NA		hypothetical protein
	SM2011_RS22415	CDS	COG2020	1726316	1726903	195	-			RiboSeq	[O] Putative protein-S-isoprenylcysteine methyltransferase	putative transmembrane protein	isoprenylcysteine carboxylmethyltransferase family protein
	CP004140.1:1726963-1727040:-	CDS	NA	1726963	1727040	25	-	sORF23		RiboSeq	NA
	SM2011_RS22420	CDS	ROG5904	1727037	1727621	194	-			RiboSeq, MS	NA	Putative lipoprotein	lipoprotein
op9														putative role transport
	SM2011_RS23655	CDS	COG1132	1975598	1977520	640	-				[V] ABC-type multidrug transport system, ATPase and	ABC transporter ATP-binding protein	ABC transporter ATP-binding protein/permease
	SM2011_RS23660	CDS	COG1132	1977580	1979433	617	-				[V] ABC-type multidrug transport system, ATPase and	Putative ABC transporter ATP-binding transmembrane transmembrane protein	ABC transporter ATP-binding protein
	CP004140.1:1979446-1979652:-	CDS	NA	1979446	1979652	68	-	sORF55		RiboSeq	NA
	CP004140.1:1979592-1979648:-	CDS	NA	1979592	1979648	18	-	sORF3	3	RiboSeq	NA
op10
	SM2011_RS26270	CDS	ROG2245	2523923	2524438	171	+				NA	MarR family transcriptional regulator	MarR family transcriptional regulator
	CP004140.1:2524485-2524640:+	CDS	NA	2524485	2524640	51	+	sORF8	8	RiboSeq	NA
op11														putative role hemin
	CP004140.1:2615856-2616038:+	CDS	COG4256	2615856	2616038	60	+	sORF65		MS	[P] Hemin uptake protein			transport
	SM2011_RS26725	CDS	COG4256	2615898	2616038	46	+			RiboSeq	[P] Hemin uptake protein	Regulatory protein that modulates hemin acquisition by regulating shmR transcription	hemin uptake protein HemP
	SM2011_RS26730	CDS	COG3720	2616049	2617110	353	+			RiboSeq	[P] Putative heme degradation protein	Putative hemin transport protein
	SM2011_RS26735	CDS	COG4558	2617168	2618118	316	+			RiboSeq, MS	[P] ABC-type hemin transport system, periplasmic component	Putative hemin binding periplasmic transmembrane protein	hemin ABC transporter substrate-binding protein
	SM2011_RS26740	CDS	COG0609	2618105	2619223	372	+			RiboSeq	[P] ABC-type Fe3+-siderophore transport system, permease component	Putative hemin transport system permease transmembrane protein
	SM2011_RS26745	CDS	COG4559	2619232	2620020	262	+			MS	[P] ABC-type hemin transport system, ATPase component		hemin import ATP-binding protein HmuV
op12														putative role transport
	SM2011_RS27510	CDS	COG0683	2777067	2778239	390	+			MS	[E] ABC-type branched-chain amino acid transport systems,	Putative branched chain amino acid binding periplasmic ABC transporter	ABC transporter substrate-binding protein
	SM2011_RS27515	CDS	COG0411	2778291	2779025	244	+				[E] ABC-type branched-chain amino acid transport systems,	Putative high-affinity branched-chain amino acid transport ATP-binding ABC transporter	ABC transporter ATP-binding protein
	SM2011_RS27520	CDS	COG0410	2779018	2779725	235	+				[E] ABC-type branched-chain amino acid transport systems,	Putative high-affinity branched-chain amino acid transport ATP-binding ABC transporter	ABC transporter ATP-binding protein
	SM2011_RS27525	CDS	COG0559	2779729	2780619	296	+				[E] Branched-chain amino acid ABC-type transport system,	Putative high-affinity branched-chain amino acid transport permease ABC transporter	branched-chain amino acid ABC transporter permease
	SM2011_RS27530	CDS	COG4177	2780632	2781660	342	+				[E] ABC-type branched-chain amino acid transport system,	Putative branched chain amino acid transport system permease ABC transporter	branched-chain amino acid ABC transporter permease
	SM2011_RS27535	CDS	COG1335	2781657	2782325	222	+			MS	[Q] Amidases related to nicotinamidase	hypothetical protein	cysteine hydrolase
	SM2011_RS27540	CDS	COG0160	2782339	2783652	437	+				[E] 4-aminobutyrate aminotransferase and related aminotransferases	Class-III pyridoxal-phosphate-dependent aminotransferase family protein	aspartate aminotransferase family protein
	CP004140.1:2783646-2783708:+	CDS	NA	2783646	2783708	20	+	sORF66		MS	NA
op13
	CP004140.1:2984236-2984433:+	CDS	NA	2984236	2984433	65	+	sORF14	14	RiboSeq	NA
	SM2011_RS28490	CDS	ROG2472	2984430	2985731	433	+			MS	NA	MFS-type transporter	MFS transporter
	SM2011_RS28495	CDS	COG5509	2985718	2985906	62	+			RiboSeq, MS	[S] Uncharacterized small protein containing a coiled-coil	Hypothetical protein	DUF1192 domain-containing protein
op14
	CP004140.1:3074015-3074215:+	CDS	NA	3074015	3074215	66	+	sORF15	15	RiboSeq	NA
	SM2011_RS28875	CDS	COG1523	3074182	3076170	662	+				[G] Type II secretory pathway, pullulanase PulA	putative glycogen debranching enzyme	glycogen debranching enzyme GlgX
op15
	SM2011_RS30735	CDS	COG0065	3492074	3493483	469	-			RiboSeq, MS	[E] 3-isopropylmalate dehydratase large subunit	putative 3-isopropylmalate dehydratase large subunit	3-isopropylmalate dehydratase large subunit
	CP004140.1:3493506-3493661:-	CDS	NA	3493506	3493661	51	-	sORF45		RiboSeq	NA
op16
	SM2011_RS06750	CDS	NA	42306	43542	412	-				NA	hypothetical protein	metallochaperone AztD
	CP004139.1:43378-43542:-	CDS	NA	43378	43542	54	-	sORF47		RiboSeq	NA
op17														putative role transport
	CP004139.1:66510-66602:+	CDS	NA	66510	66602	30	+	sORF27		RiboSeq	NA
	SM2011_RS06860	CDS	COG0614	66644	67711	355	+			RiboSeq, MS	[P] ABC-type Fe3+-hydroxamate transport system, periplasmic component	ABC transporter,periplasmic solute-binding protein	ABC transporter substrate-binding protein
	SM2011_RS06865	CDS	COG0609	67801	68751	316	+				[P] ABC-type Fe3+-siderophore transport system, permease component	iron ABC transporter permease	iron ABC transporter permease
	SM2011_RS06870	CDS	COG1120	68748	69548	266	+			RiboSeq, MS	[PH] ABC-type cobalamin/Fe3+-siderophores transport systems, ATPase components	ABC transporter,ATP-binding protein	ABC transporter ATP-binding protein
	SM2011_RS06875	CDS	COG0500	69552	70331	259	+			RiboSeq	[QR] SAM-dependent methyltransferases	SAM-dependent methyltransferase,may be involved in cobalamin metabolism	SAM-dependent methyltransferase
op18
	SM2011_RS08200	CDS	COG4782	340609	341877	422	+				[S] Uncharacterized protein conserved in bacteria	alpha/beta hydrolase	alpha/beta hydrolase
	CP004139.1:340914-341018:+	CDS	NA	340914	341018	34	+	sORF59		MS	NA
op19
	SM2011_RS09135	CDS	ROG0012	548379	548747	122	+			RiboSeq	NA	hypothetical protein	photosystem reaction center subunit H
	CP004139.1:548458-548529:+	CDS	NA	548458	548529	23	+	sORF60		MS	NA
op20														putative role cell wall
	SM2011_RS10895	CDS	COG1835	938011	939144	377	+			RiboSeq	[I] Predicted acyltransferases	Putative acyltransferase,possibly surface-saccharide specific acetyltransferase	acyltransferase	biogenesis /transport (?)
	SM2011_RS10900	CDS	COG0463	939162	940265	367	+			RiboSeq	[M] Glycosyltransferases involved in cell wall biogenesis	Putative glycosyltransferase	glycosyl transferase
	SM2011_RS10905	CDS	COG1216	940267	941304	345	+			RiboSeq	[R] Predicted glycosyltransferases	Putative glycosyltransferase	glycosyltransferase family 2 protein
	SM2011_RS10910	CDS	COG2274	941314	943107	597	+			RiboSeq	[V] ABC-type bacteriocin/lantibiotic exporters, contain an N-terminal	Polysaccharide exporting ABC transporter,ATP-binding and permease components	ABC transporter ATP-binding protein
	CP004139.1:943110-943313:+	CDS	NA	943110	943313	67	+	sORF54		RiboSeq	NA
